# Supplementary material for: Genetically Predicted Serum 25‐Hydroxyvitamin D Concentrations in Related to Type 2 Diabetes Mellitus: A Mendelian Randomization Study
Source: Endocrinol Diabetes Metab. 2025 Jul 9;8(4):e70050. doi: 10.1002/edm2.70050 (PMC12240638; doi:10.1002/edm2.70050)
Supplement: Supplementary file 3 — Table S2. [file EDM2-8-e70050-s001.xlsx]

## Sheet: Sheet1
Supplementary Tables 2 the analysis of 25-hydroxyvitamin D SNPs traits using LDlink in relation to T2DM(GCST90029024)
Query	GWAS_Trait	PMID	Position_GRCh37	Alleles	Risk_Allele	Effect_Size_95_CI	Beta_or_OR	P_value
rs10070734	Intelligence	29942086	chr5:87940026	C=0.712, T=0.288	NR	5.634	-	2e-08
rs10070734	Serum 25-Hydroxyvitamin D levels	32242144	chr5:87940026	C=0.712, T=0.288	0.290469	0.011	0.0071-0.0149	5e-07
rs10070734	Morning person	30696823	chr5:87940026	C=0.712, T=0.288	0.7089	1.02554		5e-14
rs1047891	Platelet count	27863252	chr2:211540507	A=0.301, C=0.699	0.3159	0.0341663	0.027-0.042	2e-18
rs1047891	Mean corpuscular volume	27863252	chr2:211540507	A=0.301, C=0.699	0.3168	0.0242448	0.017-0.032	1e-10
rs1047891	Mean corpuscular hemoglobin	27863252	chr2:211540507	A=0.301, C=0.699	0.3168	0.0243893	0.017-0.032	1e-10
rs1047891	Mean platelet volume	27863252	chr2:211540507	A=0.301, C=0.699	0.3158	0.0289995	0.021-0.037	7e-14
rs1047891	Chronic kidney disease	31152163	chr2:211540507	A=0.301, C=0.699	0.29	1.0532	1.034-1.0728	3e-08
rs1047891	HDL cholesterol levels x alcohol consumption (regular vs non-regular drinkers) interaction (2df)	30698716	chr2:211540507	A=0.301, C=0.699	NR			4e-12
rs1047891	HDL cholesterol levels x alcohol consumption (drinkers vs non-drinkers) interaction (2df)	30698716	chr2:211540507	A=0.301, C=0.699	NR			1e-13
rs1047891	HDL cholesterol levels x alcohol consumption (drinkers vs non-drinkers) interaction (2df)	30698716	chr2:211540507	A=0.301, C=0.699	NR			3e-16
rs1047891	HDL cholesterol levels in current drinkers	30698716	chr2:211540507	A=0.301, C=0.699	NR	0.006		3e-07
rs1047891	HDL cholesterol levels x alcohol consumption (regular vs non-regular drinkers) interaction (2df)	30698716	chr2:211540507	A=0.301, C=0.699	NR			5e-16
rs1047891	HDL cholesterol levels	30698716	chr2:211540507	A=0.301, C=0.699	NR	0.006136		4e-07
rs1047891	Blood urea nitrogen levels	31152163	chr2:211540507	A=0.301, C=0.699	0.2779	0.0068	0.0052-0.0084	1e-15
rs1047891	Estimated glomerular filtration rate	31152163	chr2:211540507	A=0.301, C=0.699	0.1564	0.0057	0.0037-0.0077	1e-08
rs1047891	HDL cholesterol levels in current drinkers	30698716	chr2:211540507	A=0.301, C=0.699	NR	0.006		9e-10
rs1047891	Estimated glomerular filtration rate	31152163	chr2:211540507	A=0.301, C=0.699	0.2927	0.0065	0.0057-0.0073	7e-117
rs1047891	Estimated glomerular filtration rate	31451708	chr2:211540507	A=0.301, C=0.699	0.293	0.0065	0.0057-0.0073	2e-62
rs1047891	Estimated glomerular filtration rate	31152163	chr2:211540507	A=0.301, C=0.699	0.3123	0.0065	0.0057-0.0073	2e-102
rs1047891	Estimated glomerular filtration rate in diabetes	31451708	chr2:211540507	A=0.301, C=0.699	0.33	0.64	0.46-0.82	3e-12
rs1047891	Estimated glomerular filtration rate in non-diabetics	31451708	chr2:211540507	A=0.301, C=0.699	0.326	0.655	0.55-0.76	3e-33
rs1047891	Estimated glomerular filtration rate	31451708	chr2:211540507	A=0.301, C=0.699	0.3123	0.0065	0.0057-0.0073	4e-64
rs1047891	Estimated glomerular filtration rate	30604766	chr2:211540507	A=0.301, C=0.699	0.237	0.61	0.4-0.82//1.732	2e-29
rs1047891	HDL cholesterol levels	30926973	chr2:211540507	A=0.301, C=0.699	0.3207	0.0062	0.0038-0.0086	3e-07
rs1047891	Urinary albumin-to-creatinine ratio	31511532	chr2:211540507	A=0.301, C=0.699	NR	0.0187	0.015-0.023	4e-18
rs1047891	Metabolite levels	31628463	chr2:211540507	A=0.301, C=0.699	0.1672	0.2295	0.2-0.26	4e-41
rs1047891	Fat-free mass	30593698	chr2:211540507	A=0.301, C=0.699	NR	0.17494	0.13-0.22	1e-13
rs1047891	Fat-free mass	30593698	chr2:211540507	A=0.301, C=0.699	NR	0.15189	0.1-0.2	4e-09
rs1047891	Height	30595370	chr2:211540507	A=0.301, C=0.699	NR			3e-09
rs1047891	Urinary albumin-to-creatinine ratio	31511532	chr2:211540507	A=0.301, C=0.699	0.3148	0.0189908	0.015-0.023	3e-18
rs1047891	HDL cholesterol levels	32203549	chr2:211540507	A=0.301, C=0.699	0.684417	0.0188663	0.015-0.023	3e-20
rs1047891	Urinary metabolite modules (eigenmetabolites) in chronic kidney disease	31959995	chr2:211540507	A=0.301, C=0.699	0.33	0.007	0.005-0.009	2e-16
rs1047891	Urinary metabolite modules (eigenmetabolites) in chronic kidney disease	31959995	chr2:211540507	A=0.301, C=0.699	0.33	0.009	0.007-0.011	3e-24
rs1047891	Urinary metabolite modules (eigenmetabolites) in chronic kidney disease	31959995	chr2:211540507	A=0.301, C=0.699	0.33	0.01	0.008-0.012	8e-30
rs1047891	Urinary metabolite levels in chronic kidney disease	31959995	chr2:211540507	A=0.301, C=0.699	0.33	0.224	0.18-0.27	3e-22
rs1047891	Urinary metabolite levels in chronic kidney disease	31959995	chr2:211540507	A=0.301, C=0.699	0.33	0.246	0.18-0.31	4e-14
rs1047891	Urinary metabolite levels in chronic kidney disease	31959995	chr2:211540507	A=0.301, C=0.699	0.33	0.226	0.18-0.27	3e-25
rs1047891	Urinary metabolite levels in chronic kidney disease	31959995	chr2:211540507	A=0.301, C=0.699	0.33	0.335	0.27-0.4	5e-26
rs1047891	Urinary metabolite levels in chronic kidney disease	31959995	chr2:211540507	A=0.301, C=0.699	0.33	0.322	0.26-0.39	2e-21
rs1047891	Fat-free mass	30593698	chr2:211540507	A=0.301, C=0.699	NR	0.19194	0.12-0.27	3e-07
rs1047891	Urinary metabolite levels in chronic kidney disease	31959995	chr2:211540507	A=0.301, C=0.699	0.33	0.223	0.17-0.28	7e-17
rs1047891	Urinary metabolite levels in chronic kidney disease	31959995	chr2:211540507	A=0.301, C=0.699	0.33	0.273	0.21-0.34	7e-18
rs1047891	Urinary metabolite levels in chronic kidney disease	31959995	chr2:211540507	A=0.301, C=0.699	0.33	0.351	0.28-0.42	1e-25
rs1047891	Urinary metabolite levels in chronic kidney disease	31959995	chr2:211540507	A=0.301, C=0.699	0.33	0.216	0.16-0.28	4e-12
rs1047891	Urinary metabolite levels in chronic kidney disease	31959995	chr2:211540507	A=0.301, C=0.699	0.33	0.34	0.27-0.41	9e-23
rs1047891	Urinary metabolite levels in chronic kidney disease	31959995	chr2:211540507	A=0.301, C=0.699	0.33	0.347	0.25-0.44	3e-13
rs1047891	Apolipoprotein A1 levels	32203549	chr2:211540507	A=0.301, C=0.699	0.684335	0.025611	0.021-0.03	5e-34
rs1047891	Urinary metabolite levels in chronic kidney disease	31959995	chr2:211540507	A=0.301, C=0.699	0.33	0.438	0.32-0.56	1e-12
rs1047891	Appendicular lean mass	31761296	chr2:211540507	A=0.301, C=0.699	0.315318	0.0443214	0.03-0.059	9e-10
rs1047891	White blood cell count	30595370	chr2:211540507	A=0.301, C=0.699	NR			2e-13
rs1047891	Mean corpuscular hemoglobin	30595370	chr2:211540507	A=0.301, C=0.699	NR			6e-25
rs1047891	Systolic blood pressure	30595370	chr2:211540507	A=0.301, C=0.699	NR			9e-13
rs1047891	Serum 25-Hydroxyvitamin D levels	32059762	chr2:211540507	A=0.301, C=0.699	0.316449	0.014168	0.01-0.018	1e-11
rs1047891	Lymphocyte count	32888493	chr2:211540507	A=0.301, C=0.699	0.315085	0.015343	0.011-0.019	4e-14
rs1047891	Lymphocyte count	32888493	chr2:211540507	A=0.301, C=0.699	0.293029			2e-11
rs1047891	Glomerular filtration rate (creatinine)	28452372	chr2:211540507	A=0.301, C=0.699	NR	0.0089	0.0069-0.0109	2e-16
rs1047891	Mean corpuscular volume	29403010	chr2:211540507	A=0.301, C=0.699	NR	0.03507	0.023-0.047	3e-08
rs1047891	Mean corpuscular hemoglobin	29403010	chr2:211540507	A=0.301, C=0.699	NR	0.0346	0.022-0.047	5e-08
rs1047891	Alanine transaminase levels	29403010	chr2:211540507	A=0.301, C=0.699	NR	0.049	0.038-0.06	6e-18
rs1047891	Serum metabolite concentrations in chronic kidney disease	29545352	chr2:211540507	A=0.301, C=0.699	NR	0.394115	0.31-0.48	2e-20
rs1047891	Platelet count	32888493	chr2:211540507	A=0.301, C=0.699	0.314247	0.030067	0.026-0.034	2e-52
rs1047891	Platelet count	32888493	chr2:211540507	A=0.301, C=0.699	0.282233			7e-56
rs1047891	Red cell distribution width	32888493	chr2:211540507	A=0.301, C=0.699	0.684748			3e-10
rs1047891	White blood cell count	32888493	chr2:211540507	A=0.301, C=0.699	0.314955	0.021105	0.017-0.025	2e-26
rs1047891	Mean corpuscular volume	32888494	chr2:211540507	A=0.301, C=0.699	0.315613	0.0260972	0.022-0.03	1e-28
rs1047891	Neutrophil count	32888493	chr2:211540507	A=0.301, C=0.699	0.315122	0.019307	0.015-0.023	9e-21
rs1047891	Neutrophil count	32888493	chr2:211540507	A=0.301, C=0.699	0.295218			2e-20
rs1047891	Lymphocyte count	32888494	chr2:211540507	A=0.301, C=0.699	0.315621	0.0150604	0.01-0.02	2e-10
rs1047891	Mean platelet volume	32888493	chr2:211540507	A=0.301, C=0.699	0.685102			5e-44
rs1047891	Mean corpuscular hemoglobin	32888493	chr2:211540507	A=0.301, C=0.699	0.285097			6e-39
rs1047891	Serum metabolite levels	33031748	chr2:211540507	A=0.301, C=0.699	0.690143	0.238	0.19-0.29	5e-22
rs1047891	Mean platelet volume	32888494	chr2:211540507	A=0.301, C=0.699	0.314646	0.0305492	0.026-0.035	6e-37
rs1047891	Serum metabolite levels	33031748	chr2:211540507	A=0.301, C=0.699	0.690143	0.183	0.13-0.23	2e-13
rs1047891	Serum metabolite levels	33031748	chr2:211540507	A=0.301, C=0.699	0.690143	0.2	0.15-0.25	1e-17
rs1047891	Serum metabolite levels	33031748	chr2:211540507	A=0.301, C=0.699	0.690143	0.224	0.18-0.27	5e-20
rs1047891	Serum metabolite levels	33031748	chr2:211540507	A=0.301, C=0.699	0.690143	0.473	0.42-0.52	7e-83
rs1047891	Serum metabolite levels	33031748	chr2:211540507	A=0.301, C=0.699	0.690143	0.565	0.52-0.61	9e-116
rs1047891	Serum metabolite levels	33031748	chr2:211540507	A=0.301, C=0.699	0.690143	0.245	0.2-0.29	7e-25
rs1047891	Serum metabolite levels	33031748	chr2:211540507	A=0.301, C=0.699	0.690143	0.38	0.34-0.42	3e-64
rs1047891	Serum metabolite levels	33031748	chr2:211540507	A=0.301, C=0.699	0.690143	0.278	0.24-0.32	1e-42
rs1047891	Serum metabolite levels	33031748	chr2:211540507	A=0.301, C=0.699	0.690143	0.365	0.32-0.41	2e-50
rs1047891	Serum metabolite levels	33031748	chr2:211540507	A=0.301, C=0.699	0.690143	0.268	0.22-0.32	3e-27
rs1047891	Serum metabolite levels	33031748	chr2:211540507	A=0.301, C=0.699	0.690143	0.327	0.28-0.38	2e-40
rs1047891	Serum metabolite levels	33031748	chr2:211540507	A=0.301, C=0.699	0.690143	0.202	0.15-0.25	8e-17
rs1047891	Red blood cell count	32888493	chr2:211540507	A=0.301, C=0.699	0.315093	0.013433	0.0095-0.0173	2e-11
rs1047891	Mean platelet volume	32888493	chr2:211540507	A=0.301, C=0.699	0.685527	0.029413	0.025-0.033	4e-46
rs1047891	Serum metabolite levels	33031748	chr2:211540507	A=0.301, C=0.699	0.690143	0.159	0.11-0.21	7e-11
rs1047891	Serum metabolite levels	33031748	chr2:211540507	A=0.301, C=0.699	0.690143	0.19	0.14-0.24	2e-16
rs1047891	White blood cell count	32888493	chr2:211540507	A=0.301, C=0.699	0.282512			6e-25
rs1047891	Serum metabolite levels	33031748	chr2:211540507	A=0.301, C=0.699	0.690143	0.159	0.11-0.21	7e-11
rs1047891	Serum metabolite levels	33031748	chr2:211540507	A=0.301, C=0.699	0.690143	0.19	0.14-0.24	2e-16
rs1047891	Red cell distribution width	32888493	chr2:211540507	A=0.301, C=0.699	0.684909	0.01428	0.01-0.018	2e-12
rs1047891	HDL cholesterol	24097068	chr2:211540507	A=0.301, C=0.699	0.33	0.027		9e-10
rs1047891	Plasma homocysteine levels (post-methionine load test)	24651765	chr2:211540507	A=0.301, C=0.699	0.306	0.191	0.12-0.26	9e-13
rs1047891	White blood cell count	32888494	chr2:211540507	A=0.301, C=0.699	0.315563	0.019035	0.014-0.024	9e-16
rs1047891	Alanine aminotransferase levels	33339817	chr2:211540507	A=0.301, C=0.699	NR	0.0368	0.028-0.046	4e-15
rs1047891	Sex hormone-binding globulin levels	32042192	chr2:211540507	A=0.301, C=0.699	0.315535	0.00735289	0.0054-0.0093	2e-13
rs1047891	Sex hormone-binding globulin levels adjusted for BMI	32042192	chr2:211540507	A=0.301, C=0.699	0.315535	0.00989238	0.0081-0.0116	1e-29
rs1047891	Urinary albumin-to-creatinine ratio	31630189	chr2:211540507	A=0.301, C=0.699	0.684	0.017	0.013-0.021	5e-15
rs1047891	Mean corpuscular volume	32888493	chr2:211540507	A=0.301, C=0.699	0.315107	0.026285	0.022-0.03	9e-41
rs1047891	Mean corpuscular volume	32888493	chr2:211540507	A=0.301, C=0.699	0.287231			2e-47
rs1047891	Mean corpuscular volume	32888493	chr2:211540507	A=0.301, C=0.699	0.847108	0.04061	0.029-0.053	4e-11
rs1047891	Mean corpuscular hemoglobin	32888493	chr2:211540507	A=0.301, C=0.699	0.31545	0.024019	0.02-0.028	5e-31
rs1047891	Mean corpuscular hemoglobin	32888493	chr2:211540507	A=0.301, C=0.699	0.847107	0.043015	0.031-0.055	3e-12
rs1047891	Alanine aminotransferase levels	33547301	chr2:211540507	A=0.301, C=0.699	0.32	7.33	-	2e-13
rs1047891	Sex hormone-binding globulin levels	32042192	chr2:211540507	A=0.301, C=0.699	0.315407	0.0141589	0.011-0.017	1e-21
rs1047891	Sex hormone-binding globulin levels adjusted for BMI	32042192	chr2:211540507	A=0.301, C=0.699	0.315407	0.0178731	0.015-0.02	2e-44
rs1047891	Urate levels	31578528	chr2:211540507	A=0.301, C=0.699	0.2764	0.0351	0.025-0.046/	6e-11
rs1047891	Estimated glomerular filtration rate	31015462	chr2:211540507	A=0.301, C=0.699	0.7685	13.619		3e-42
rs1047891	Creatinine levels	31015462	chr2:211540507	A=0.301, C=0.699	0.304447	0.051092	0.039-0.063	3e-14
rs1047891	Urate levels	31578528	chr2:211540507	A=0.301, C=0.699	0.3107	0.023735	0.015-0.032/	2e-08
rs1047891	Red cell distribution width	32888494	chr2:211540507	A=0.301, C=0.699	0.315733	0.0158209	0.011-0.02	3e-11
rs1047891	Platelet count	32888494	chr2:211540507	A=0.301, C=0.699	0.314622	0.0293463	0.025-0.034	7e-34
rs1047891	Protein quantitative trait loci (liver)	32778093	chr2:211540507	A=0.301, C=0.699	0.331	0.9104		5e-12
rs1047891	Red blood cell count	32888494	chr2:211540507	A=0.301, C=0.699	0.315609	0.0163284	0.012-0.021	5e-12
rs1047891	Systolic blood pressure	30224653	chr2:211540507	A=0.301, C=0.699	0.6807	0.2528	0.19-0.32	1e-14
rs1047891	Urinary potassium to creatinine ratio	30910378	chr2:211540507	A=0.301, C=0.699	0.3151	0.033	0.027-0.039	1e-27
rs1047891	Urinary sodium to creatinine ratio	30910378	chr2:211540507	A=0.301, C=0.699	0.3151	0.028	0.023-0.035	3e-18
rs1047891	Platelet count	34107879	chr2:211540507	A=0.301, C=0.699	0.6302	0.0555	0.033-0.078	2e-06
rs1047891	BLVRB/CA3 protein level ratio	38412862	chr2:211540507	A=0.301, C=0.699	NR	0.119633	0.11-0.13	2e-59
rs1047891	Platelet count	34107879	chr2:211540507	A=0.301, C=0.699	0.6865	0.0565	0.035-0.078	2e-07
rs1047891	Serum levels of protein SHMT2	35078996	chr2:211540507	A=0.301, C=0.699	0.2664	0.179661	0.14-0.22	1e-16
rs1047891	Mean corpuscular volume	34104963	chr2:211540507	A=0.301, C=0.699	0.684	0.11	-0.1291	1e-20
rs1047891	Pulse pressure	38689001	chr2:211540507	A=0.301, C=0.699	NR	0.1084	0.072-0.145	5e-09
rs1047891	Diastolic blood pressure	38689001	chr2:211540507	A=0.301, C=0.699	NR	0.1124	0.081-0.144	4e-12
rs1047891	Betaine levels	35050183	chr2:211540507	A=0.301, C=0.699	NR	0.174	0.14-0.21	4e-29
rs1047891	Hexanoylglycine levels	36357675	chr2:211540507	A=0.301, C=0.699	0.3522	0.281549	0.25-0.31	1e-85
rs1047891	Homoarginine levels	36357675	chr2:211540507	A=0.301, C=0.699	0.3195	0.282566	0.26-0.3	6e-152
rs1047891	Gamma-glutamylglycine levels	35050183	chr2:211540507	A=0.301, C=0.699	NR	0.42	0.39-0.45	1e-152
rs1047891	Cinnamoylglycine levels	35050183	chr2:211540507	A=0.301, C=0.699	NR	0.176	0.14-0.21	4e-27
rs1047891	Glycine levels	35050183	chr2:211540507	A=0.301, C=0.699	NR	0.496	0.47-0.53	3e-222
rs1047891	Gamma-glutamylglycine levels	36357675	chr2:211540507	A=0.301, C=0.699	0.3195	0.427592	0.41-0.45	0
rs1047891	X-17325 levels	35050183	chr2:211540507	A=0.301, C=0.699	NR	0.132	0.097-0.167	6e-14
rs1047891	Betaine levels	36357675	chr2:211540507	A=0.301, C=0.699	0.3195	0.156447	0.14-0.18	9e-48
rs1047891	Creatine levels	36357675	chr2:211540507	A=0.301, C=0.699	0.3197	0.176912	0.16-0.2	3e-59
rs1047891	Choline levels	36357675	chr2:211540507	A=0.301, C=0.699	0.3195	0.0850047	0.064-0.106	3e-15
rs1047891	Cinnamoylglycine levels	36357675	chr2:211540507	A=0.301, C=0.699	0.3212	0.207159	0.19-0.23	3e-79
rs1047891	N-palmitoylglycine levels	35050183	chr2:211540507	A=0.301, C=0.699	NR	0.177	0.14-0.21	4e-26
rs1047891	Homoarginine levels	35050183	chr2:211540507	A=0.301, C=0.699	NR	0.227	0.2-0.26	5e-47
rs1047891	N-acetylglycine levels	35050183	chr2:211540507	A=0.301, C=0.699	NR	0.389	0.36-0.42	3e-135
rs1047891	Serine levels	35050183	chr2:211540507	A=0.301, C=0.699	NR	0.178	0.15-0.21	1e-28
rs1047891	Pyroglutamine levels	35050183	chr2:211540507	A=0.301, C=0.699	NR	0.119	0.092-0.146	3e-17
rs1047891	Gamma-glutamylthreonine levels	36357675	chr2:211540507	A=0.301, C=0.699	0.3196	0.0880579	0.067-0.109	6e-16
rs1047891	Glycine levels	36357675	chr2:211540507	A=0.301, C=0.699	0.3195	0.55145	0.53-0.57	0
rs1047891	Glutarylcarnitine (C5) levels	36357675	chr2:211540507	A=0.301, C=0.699	0.3193	0.0988217	0.078-0.12	5e-20
rs1047891	1-ribosyl-imidazoleacetate (X-11334) levels	35050183	chr2:211540507	A=0.301, C=0.699	NR	0.109	0.076-0.142	6e-11
rs1047891	Alanine aminotransferase levels	36333282	chr2:211540507	A=0.301, C=0.699	0.1519	0.046	0.038-0.054	8e-31
rs1047891	Glycine levels in chronic kidney disease	35120996	chr2:211540507	A=0.301, C=0.699	0.37	0.17	0.11-0.23	1e-11
rs1047891	Glycine levels in chronic kidney disease	35120996	chr2:211540507	A=0.301, C=0.699	0.31	0.2	0.16-0.24	4e-20
rs1047891	Systolic blood pressure (standard GWA)	37106081	chr2:211540507	A=0.301, C=0.699	NR	0.34192	0.23-0.45	1e-09
rs1047891	Cholesteryl ester levels in medium HDL	35213538	chr2:211540507	A=0.301, C=0.699	0.685016	0.0275168	0.019-0.036	2e-11
rs1047891	Free cholesterol levels in medium HDL	35213538	chr2:211540507	A=0.301, C=0.699	0.685016	0.0231807	0.015-0.031	1e-08
rs1047891	Total lipid levels in medium HDL	35213538	chr2:211540507	A=0.301, C=0.699	0.685016	0.024611	0.017-0.033	2e-09
rs1047891	Cholesterol to total lipids ratio in IDL	35213538	chr2:211540507	A=0.301, C=0.699	0.685016	0.0265993	0.018-0.035	7e-10
rs1047891	Phospholipids to total lipids ratio in IDL	35213538	chr2:211540507	A=0.301, C=0.699	0.685016	0.0249411	0.016-0.034	2e-08
rs1047891	Cholesteryl esters to total lipids ratio in IDL	35213538	chr2:211540507	A=0.301, C=0.699	0.685016	0.0235871	0.015-0.032	5e-08
rs1047891	Concentration of HDL particles	35213538	chr2:211540507	A=0.301, C=0.699	0.685016	0.0246635	0.016-0.033	4e-09
rs1047891	Sex hormone-binding globulin levels in postmenopausal women	35192695	chr2:211540507	A=0.301, C=0.699	0.315533	0.0388854	0.029-0.049	6e-15
rs1047891	Concentration of medium HDL particles	35213538	chr2:211540507	A=0.301, C=0.699	0.685016	0.0255897	0.018-0.034	4e-10
rs1047891	Sex hormone-binding globulin levels	35192695	chr2:211540507	A=0.301, C=0.699	NR	11.288		2e-29
rs1047891	Sex hormone-binding globulin levels	35192695	chr2:211540507	A=0.301, C=0.699	0.315533	0.0372981	0.031-0.044	1e-27
rs1047891	Sex hormone-binding globulin levels in premenopausal women	35192695	chr2:211540507	A=0.301, C=0.699	0.315533	0.0405136	0.026-0.055	2e-08
rs1047891	Alanine levels	35213538	chr2:211540507	A=0.301, C=0.699	0.685009	0.0276492	0.019-0.036	3e-10
rs1047891	Citrate levels	35213538	chr2:211540507	A=0.301, C=0.699	0.684999	0.0408009	0.032-0.049	7e-21
rs1047891	Creatinine levels	35213538	chr2:211540507	A=0.301, C=0.699	0.684664	0.043873	0.036-0.051	1e-30
rs1047891	Glycine levels	35213538	chr2:211540507	A=0.301, C=0.699	0.685044	0.535734	0.53-0.54	0
rs1047891	HDL cholesterol levels	35213538	chr2:211540507	A=0.301, C=0.699	0.685016	0.0231158	0.015-0.031	6e-09
rs1047891	Histidine levels	35213538	chr2:211540507	A=0.301, C=0.699	0.685127	0.0702984	0.062-0.079	3e-56
rs1047891	Cholesterol levels in medium HDL	35213538	chr2:211540507	A=0.301, C=0.699	0.685016	0.0267658	0.019-0.035	6e-11
rs1047891	Serum creatinine levels	34594039	chr2:211540507	A=0.301, C=0.699	0.151196	0.0300479	0.022-0.038	3e-13
rs1047891	Cholesterol to total lipids ratio in small LDL	35213538	chr2:211540507	A=0.301, C=0.699	0.685016	0.0271628	0.018-0.036	1e-09
rs1047891	Alanine aminotransferase levels	34594039	chr2:211540507	A=0.301, C=0.699	0.151161	0.0444305	0.035-0.054	1e-19
rs1047891	Serum alkaline phosphatase levels	34594039	chr2:211540507	A=0.301, C=0.699	NR	0.0134	0.0089-0.0179	4e-09
rs1047891	Platelet count	34553764	chr2:211540507	A=0.301, C=0.699	0.325605	2.98964	2.2-3.78	9e-14
rs1047891	Histidine levels (UKB data field 23463)	36764567	chr2:211540507	A=0.301, C=0.699	0.314631	0.0747424	0.065-0.085	5e-49
rs1047891	Glycine levels (UKB data field 23462)	36764567	chr2:211540507	A=0.301, C=0.699	0.314663	0.539252	0.53-0.55	1e-200
rs1047891	Creatinine levels (UKB data field 23478)	36764567	chr2:211540507	A=0.301, C=0.699	0.315041	0.0391869	0.031-0.048	3e-19
rs1047891	Citrate levels (UKB data field 23473)	36764567	chr2:211540507	A=0.301, C=0.699	0.314709	0.0432184	0.033-0.053	4e-18
rs1047891	X-24757 levels	36635386	chr2:211540507	A=0.301, C=0.699	0.318554	0.126163	0.088-0.164	6e-11
rs1047891	X-24795 levels	36635386	chr2:211540507	A=0.301, C=0.699	0.332864	0.167918	0.13-0.21	9e-15
rs1047891	Homoarginine levels	36635386	chr2:211540507	A=0.301, C=0.699	0.30892	0.267116	0.24-0.3	2e-67
rs1047891	N-acetylglycine levels	36635386	chr2:211540507	A=0.301, C=0.699	0.307889	0.381478	0.35-0.41	1e-129
rs1047891	Propionylglycine levels	36635386	chr2:211540507	A=0.301, C=0.699	0.320777	0.358921	0.33-0.39	9e-96
rs1047891	Butyrylglycine levels	36635386	chr2:211540507	A=0.301, C=0.699	0.32329	0.297264	0.26-0.33	7e-55
rs1047891	Gamma-glutamylglycine levels	36635386	chr2:211540507	A=0.301, C=0.699	0.30857	0.48432	0.45-0.51	5e-216
rs1047891	3-methylglutaconate levels	36635386	chr2:211540507	A=0.301, C=0.699	0.308798	0.367277	0.34-0.4	2e-123
rs1047891	Cinnamoylglycine levels	36635386	chr2:211540507	A=0.301, C=0.699	0.311731	0.208299	0.18-0.24	2e-36
rs1047891	2R,3R-dihydroxybutyrate levels	36635386	chr2:211540507	A=0.301, C=0.699	0.309954	0.152264	0.12-0.18	3e-20
rs1047891	N-palmitoylglycine levels	36635386	chr2:211540507	A=0.301, C=0.699	0.310194	0.246863	0.22-0.28	5e-53
rs1047891	Glycosyl-N-(2-hydroxynervonoyl)-sphingosine (d18:1/24:1(2OH)) levels	36635386	chr2:211540507	A=0.301, C=0.699	0.310591	0.108121	0.077-0.139	9e-12
rs1047891	Threonine levels	36635386	chr2:211540507	A=0.301, C=0.699	0.309002	0.122819	0.09-0.155	2e-13
rs1047891	X-17325 levels	36635386	chr2:211540507	A=0.301, C=0.699	0.316884	0.193695	0.16-0.23	8e-29
rs1047891	X-17367 levels	36635386	chr2:211540507	A=0.301, C=0.699	0.321646	0.23291	0.2-0.27	1e-33
rs1047891	Serine levels	36635386	chr2:211540507	A=0.301, C=0.699	0.309908	0.205086	0.17-0.24	2e-36
rs1047891	Betaine levels	36635386	chr2:211540507	A=0.301, C=0.699	0.30915	0.1561	0.12-0.19	3e-22
rs1047891	5-methylthioadenosine (mta) levels	36635386	chr2:211540507	A=0.301, C=0.699	0.310446	0.106771	0.075-0.139	5e-11
rs1047891	X-21467 levels	36635386	chr2:211540507	A=0.301, C=0.699	0.308935	0.164416	0.13-0.2	9e-23
rs1047891	Glycine levels	36635386	chr2:211540507	A=0.301, C=0.699	0.308122	0.574475	0.55-0.6	0
rs1047891	Hexanoylglycine levels	36635386	chr2:211540507	A=0.301, C=0.699	0.333361	0.325618	0.29-0.36	9e-67
rs1047891	Isovalerylglycine levels	36635386	chr2:211540507	A=0.301, C=0.699	0.313551	0.219408	0.18-0.25	2e-34
rs1047891	Isobutyrylglycine levels	36635386	chr2:211540507	A=0.301, C=0.699	0.315507	0.226272	0.19-0.26	2e-38
rs1047891	Glutarylcarnitine (c5-dc) levels	36635386	chr2:211540507	A=0.301, C=0.699	0.309205	0.102111	0.07-0.134	4e-10
rs1047891	3-methylglutarylcarnitine (2) levels	36635386	chr2:211540507	A=0.301, C=0.699	0.308908	0.312082	0.28-0.34	8e-91
rs1047891	2-butenoylglycine levels	36635386	chr2:211540507	A=0.301, C=0.699	0.325609	0.262111	0.23-0.3	1e-47
rs1047891	Trans-2-hexenoylglycine levels	36635386	chr2:211540507	A=0.301, C=0.699	0.324192	0.246015	0.21-0.28	1e-44
rs1047891	3-hydroxybutyroylglycine levels	36635386	chr2:211540507	A=0.301, C=0.699	0.310214	0.323747	0.29-0.35	6e-99
rs1047891	Cis-3,4-methyleneheptanoylglycine levels	36635386	chr2:211540507	A=0.301, C=0.699	0.310938	0.386311	0.35-0.42	3e-127
rs1047891	Creatine levels	36635386	chr2:211540507	A=0.301, C=0.699	0.309685	0.20419	0.17-0.23	2e-41
rs1047891	Red meat related metabolomic signature	36974753	chr2:211540507	A=0.301, C=0.699	NR	0.1558		6e-262
rs1047891	Sex hormone-binding globulin levels	36653534	chr2:211540507	A=0.301, C=0.699	NR	0.037322	0.031-0.044	1e-30
rs1047891	Free androgen index	36653534	chr2:211540507	A=0.301, C=0.699	NR	0.0217847	0.015-0.029	3e-09
rs1047891	Blood urea nitrogen levels	38116116	chr2:211540507	A=0.301, C=0.699	NR			2e-12
rs1047891	Systolic blood pressure	38689001	chr2:211540507	A=0.301, C=0.699	NR	0.2035	0.15-0.25	5e-15
rs1047891	Platelet count	38116116	chr2:211540507	A=0.301, C=0.699	NR			5e-14
rs1047891	Alanine aminotransferase levels	38116116	chr2:211540507	A=0.301, C=0.699	NR			1e-10
rs1047891	Macular telangiectasia type 2	33654266	chr2:211540507	A=0.301, C=0.699	0.306	0.56	0.5-0.63	9e-21
rs1047891	Macular telangiectasia type 2	33654266	chr2:211540507	A=0.301, C=0.699	0.306			4e-20
rs1047891	Urate levels	31578528	chr2:211540507	A=0.301, C=0.699	0.1531	0.0419	0.025-0.059/	1e-06
rs1047891	Urate levels	31578528	chr2:211540507	A=0.301, C=0.699	0.2867	0.0242	0.017-0.031/	2e-11
rs1047891	Serum 25-Hydroxyvitamin D levels	32242144	chr2:211540507	A=0.301, C=0.699	0.684179	0.014	0.01-0.018	1e-10
rs1047891	Serum 25-Hydroxyvitamin D levels	32242144	chr2:211540507	A=0.301, C=0.699	NR	0.0133984	0.0091-0.0177	8e-10
rs1047891	Urinary albumin excretion (no hypertensive medication)	30220432	chr2:211540507	A=0.301, C=0.699	0.683	0.01031	0.0066-0.014	4e-08
rs1047891	Urinary albumin excretion	30220432	chr2:211540507	A=0.301, C=0.699	0.684	0.01205	0.0085-0.0156	2e-11
rs1047891	Glycine levels	31070104	chr2:211540507	A=0.301, C=0.699	0.341987	0.322023	0.3-0.34	6e-189
rs1047891	Glycine levels	31070104	chr2:211540507	A=0.301, C=0.699	0.341987	0.572425	0.54-0.6	1e-300
rs1047891	Glycine levels	31070104	chr2:211540507	A=0.301, C=0.699	0.341987	0.425094	0.41-0.44	1e-300
rs1047891	Estimated glomerular filtration rate	33418499	chr2:211540507	A=0.301, C=0.699	NR	0.406221	0.23-0.58//1.732	4e-06
rs1047891	Platelet count	34469753	chr2:211540507	A=0.301, C=0.699	0.684			2e-26
rs1047891	Liver enzyme levels (alkaline phosphatase)	33972514	chr2:211540507	A=0.301, C=0.699	0.684315	0.0018157	0.0013-0.0023	4e-14
rs1047891	Lipoprotein (a) levels	33730874	chr2:211540507	A=0.301, C=0.699	NR	0.018906	0.015-0.023/	8e-31
rs1047891	ACE2/GGT1 protein level ratio	38412862	chr2:211540507	A=0.301, C=0.699	NR	0.0831642	0.068-0.098	2e-28
rs1047891	AARSD1/EIF4EBP1 protein level ratio	38412862	chr2:211540507	A=0.301, C=0.699	NR	0.0630371	0.048-0.078	4e-17
rs1047891	APP/DKK1 protein level ratio	38412862	chr2:211540507	A=0.301, C=0.699	NR	0.072711	0.058-0.087	1e-22
rs1047891	Appendicular lean mass	33097823	chr2:211540507	A=0.301, C=0.699	0.316	0.03	0.024-0.036	6e-27
rs1047891	Appendicular lean mass	33097823	chr2:211540507	A=0.301, C=0.699	0.316	0.02	0.014-0.026	2e-09
rs1047891	CA1/CA3 protein level ratio	38412862	chr2:211540507	A=0.301, C=0.699	NR	0.127743	0.11-0.14	3e-67
rs1047891	Appendicular lean mass	33097823	chr2:211540507	A=0.301, C=0.699	0.3159	0.0233	0.019-0.027	6e-31
rs1047891	ALDH1A1/CA3 protein level ratio	38412862	chr2:211540507	A=0.301, C=0.699	NR	0.100629	0.086-0.115	2e-42
rs1047891	CA3/HMBS protein level ratio	38412862	chr2:211540507	A=0.301, C=0.699	NR	0.103973	0.09-0.118	4e-46
rs1047891	CA2/CA3 protein level ratio	38412862	chr2:211540507	A=0.301, C=0.699	NR	0.112181	0.098-0.127	3e-52
rs1047891	Glycine levels	33992511	chr2:211540507	A=0.301, C=0.699	0.174	0.455	0.36-0.55	1e-18
rs1047891	Phospholipids to total lipids ratio in very small VLDL	35213538	chr2:211540507	A=0.301, C=0.699	0.685016	0.0289698	0.02-0.037	2e-11
rs1047891	Mean corpuscular hemoglobin	34594039	chr2:211540507	A=0.301, C=0.699	0.152168	0.0308184	0.021-0.041	4e-09
rs1047891	Glycine levels	27005778	chr2:211540507	A=0.301, C=0.699	0.33	0.49	0.47-0.51	1e-300
rs1047891	High density lipoprotein cholesterol levels	34887591	chr2:211540507	A=0.301, C=0.699	NR			8e-25
rs1047891	Fibrinogen levels	35552711	chr2:211540507	A=0.301, C=0.699	NR	0.0130466	0.0079-0.0182	7e-07
rs1047891	Diastolic blood pressure	35762941	chr2:211540507	A=0.301, C=0.699	NR	0.1336	0.089-0.178	4e-09
rs1047891	Metabolite peak levels (QI6688)	35995766	chr2:211540507	A=0.301, C=0.699	NR	0.199761	0.14-0.26	4e-11
rs1047891	Metabolite peak levels (QI6816)	35995766	chr2:211540507	A=0.301, C=0.699	NR	0.399948	0.34-0.46	1e-39
rs1047891	Metabolite peak levels (QI6823)	35995766	chr2:211540507	A=0.301, C=0.699	NR	0.356394	0.3-0.42	1e-31
rs1047891	Metabolite peak levels (QI6840)	35995766	chr2:211540507	A=0.301, C=0.699	NR	0.345783	0.29-0.4	1e-31
rs1047891	Metabolite peak levels (QI9202)	35995766	chr2:211540507	A=0.301, C=0.699	NR	0.202821	0.14-0.26	2e-11
rs1047891	Metabolite peak levels (QI9368)	35995766	chr2:211540507	A=0.301, C=0.699	NR	0.358105	0.3-0.42	4e-32
rs1047891	Metabolite peak levels (QI9376)	35995766	chr2:211540507	A=0.301, C=0.699	NR	0.400789	0.34-0.46	6e-40
rs1047891	Glycine levels	35995766	chr2:211540507	A=0.301, C=0.699	NR	0.45123	0.39-0.51	8e-50
rs1047891	Homoarginine levels	35995766	chr2:211540507	A=0.301, C=0.699	NR	0.228215	0.17-0.29	6e-14
rs1047891	N-acetylaspartic acid levels	35995766	chr2:211540507	A=0.301, C=0.699	NR	0.202158	0.14-0.26	3e-11
rs1047891	NMMA levels	35995766	chr2:211540507	A=0.301, C=0.699	NR	0.205648	0.15-0.27	1e-11
rs1047891	Serine levels	35995766	chr2:211540507	A=0.301, C=0.699	NR	0.199029	0.14-0.26	5e-11
rs1047891	Systolic blood pressure	35762941	chr2:211540507	A=0.301, C=0.699	NR	0.236	0.16-0.31	2e-09
rs1047891	High density lipoprotein cholesterol levels	34887591	chr2:211540507	A=0.301, C=0.699	0.307565	0.0164194	0.013-0.019	8e-17
rs1047891	Glycine levels	35347128	chr2:211540507	A=0.301, C=0.699	NR	0.39		8e-90
rs1047891	Sex hormone-binding globulin levels	34321204	chr2:211540507	A=0.301, C=0.699	0.32	1	0.71-1.29/	2e-11
rs1047891	3-hydroxybutyroylglycine levels	35347128	chr2:211540507	A=0.301, C=0.699	NR	0.16		2e-13
rs1047891	3-methylglutarylcarnitine (2) levels	35347128	chr2:211540507	A=0.301, C=0.699	NR	0.16		6e-16
rs1047891	Hexanoylglycine levels	35347128	chr2:211540507	A=0.301, C=0.699	NR	0.16		1e-12
rs1047891	Glycine levels	32150548	chr2:211540507	A=0.301, C=0.699	0.32	0.42	0.38-0.46	2e-125
rs1047891	Gamma-glutamylglycine levels	35347128	chr2:211540507	A=0.301, C=0.699	NR	0.18		9e-22
rs1047891	3-methylglutaconate levels	35347128	chr2:211540507	A=0.301, C=0.699	NR	0.23		5e-31
rs1047891	Homoarginine levels	35347128	chr2:211540507	A=0.301, C=0.699	NR	0.18		7e-21
rs1047891	N-acetylglycine levels	35347128	chr2:211540507	A=0.301, C=0.699	NR	0.2		2e-25
rs1047891	N-palmitoylglycine levels	35347128	chr2:211540507	A=0.301, C=0.699	NR	0.13		3e-11
rs1047891	Histidine levels	38448586	chr2:211540507	A=0.301, C=0.699	0.3173	0.0611	0.052-0.07	4e-43
rs1047891	Glycine levels	38448586	chr2:211540507	A=0.301, C=0.699	0.3225	0.4501	0.44-0.46	0
rs1047891	Eosinophil counts	34594039	chr2:211540507	A=0.301, C=0.699	NR	0.0141	0.011-0.018	9e-15
rs1047891	HDL cholesterol	34594039	chr2:211540507	A=0.301, C=0.699	NR	0.0182	0.014-0.023	3e-15
rs1047891	Weight	34594039	chr2:211540507	A=0.301, C=0.699	NR	0.0144	0.011-0.018	7e-14
rs1047891	Creatinine levels	38448586	chr2:211540507	A=0.301, C=0.699	0.3175	0.0498	0.041-0.058	8e-31
rs1047891	Phenylalanine levels	38448586	chr2:211540507	A=0.301, C=0.699	0.317	0.0292	0.021-0.038	3e-11
rs1047891	Alanine levels	38448586	chr2:211540507	A=0.301, C=0.699	0.3172	0.0282	0.02-0.037	2e-10
rs1047891	Blood urea nitrogen levels	34594039	chr2:211540507	A=0.301, C=0.699	NR	0.0318	0.027-0.036	2e-47
rs1047891	Ceramide (d17:1/24:1) levels	35668104	chr2:211540507	A=0.301, C=0.699	NR	0.135	0.086-0.184	4e-08
rs1047891	Mean corpuscular hemoglobin	34594039	chr2:211540507	A=0.301, C=0.699	NR	0.0249	0.02-0.029	1e-27
rs1047891	Creatinine levels	33414548	chr2:211540507	A=0.301, C=0.699	0.3231	9.574	()	1e-21
rs1047891	Methylglutarylcarnitine levels	33414548	chr2:211540507	A=0.301, C=0.699	0.3187	20.256	()	3e-91
rs1047891	Chronic elevation of alanine aminotransferase (cALT) levels	35654975	chr2:211540507	A=0.301, C=0.699	0.325	0.037	0.023-0.051	3e-08
rs1047891	Vitamin B12 levels	39414775	chr2:211540507	A=0.301, C=0.699	NR	0.057	0.039-0.075	3e-11
rs1047891	Apolipoprotein A1 levels	35213538	chr2:211540507	A=0.301, C=0.699	0.685016	0.0242454	0.016-0.032	3e-09
rs1047891	Cholesteryl ester levels in HDL	35213538	chr2:211540507	A=0.301, C=0.699	0.685016	0.0241019	0.016-0.032	2e-09
rs1047891	Neutrophil count	34594039	chr2:211540507	A=0.301, C=0.699	NR	0.0176	0.013-0.022	2e-13
rs1047891	Platelet count	34594039	chr2:211540507	A=0.301, C=0.699	NR	0.0317	0.027-0.036	7e-47
rs1047891	Mean corpuscular volume	34594039	chr2:211540507	A=0.301, C=0.699	NR	0.0255	0.021-0.03	7e-29
rs1047891	Estimated glomerular filtration rate (creatinine)	35710981	chr2:211540507	A=0.301, C=0.699	0.3048	26.133		2e-150
rs1047891	Plasma tigloylglycine levels in chronic kidney disease	37277652	chr2:211540507	A=0.301, C=0.699	0.36	0.189	0.14-0.24	7e-15
rs1047891	Urine tigloylglycine levels in chronic kidney disease	37277652	chr2:211540507	A=0.301, C=0.699	0.32	0.233	0.2-0.26	3e-47
rs1047891	Urine 3-hydroxyoctanoyl glycine levels in chronic kidney disease	37277652	chr2:211540507	A=0.301, C=0.699	0.32	0.27	0.22-0.32	9e-24
rs1047891	Plasma 3-methylcrotonylglycine levels in chronic kidney disease	37277652	chr2:211540507	A=0.301, C=0.699	0.32	0.145	0.11-0.18	3e-20
rs1047891	Urine 3-methylcrotonylglycine levels in chronic kidney disease	37277652	chr2:211540507	A=0.301, C=0.699	0.32	0.233	0.2-0.27	9e-36
rs1047891	Urine 4-methylhexanoylglycine levels in chronic kidney disease	37277652	chr2:211540507	A=0.301, C=0.699	0.32	0.311	0.26-0.36	2e-39
rs1047891	Urine 5-hydroxymethyl-2-furoylcarnitine* levels in chronic kidney disease	37277652	chr2:211540507	A=0.301, C=0.699	0.32	0.201	0.15-0.25	9e-16
rs1047891	Plasma 3-methylglutaconate levels in chronic kidney disease	37277652	chr2:211540507	A=0.301, C=0.699	0.32	0.24	0.21-0.27	4e-57
rs1047891	Urine 3-methylglutaconate levels in chronic kidney disease	37277652	chr2:211540507	A=0.301, C=0.699	0.32	0.228	0.2-0.25	3e-70
rs1047891	Plasma 3-methylglutarylcarnitine (2) levels in chronic kidney disease	37277652	chr2:211540507	A=0.301, C=0.699	0.32	0.328	0.29-0.37	7e-61
rs1047891	Urine 3-methylglutarylcarnitine (2) levels in chronic kidney disease	37277652	chr2:211540507	A=0.301, C=0.699	0.32	0.331	0.29-0.37	8e-65
rs1047891	Plasma N-acetylglycine levels in chronic kidney disease	37277652	chr2:211540507	A=0.301, C=0.699	0.32	0.229	0.2-0.26	3e-58
rs1047891	Total bilirubin levels	34594039	chr2:211540507	A=0.301, C=0.699	NR	0.0227	0.018-0.027	5e-24
rs1047891	Serum creatinine levels	34594039	chr2:211540507	A=0.301, C=0.699	NR	0.0402	0.036-0.044	1e-103
rs1047891	Blood urea nitrogen levels	34272381	chr2:211540507	A=0.301, C=0.699	0.302	0.0071	0.0061-0.0081	3e-40
rs1047891	Urine 2-butenoylglycine levels in chronic kidney disease	37277652	chr2:211540507	A=0.301, C=0.699	0.32	0.238	0.19-0.28	2e-26
rs1047891	Urine 2-methylbutyrylglycine levels in chronic kidney disease	37277652	chr2:211540507	A=0.301, C=0.699	0.32	0.224	0.2-0.25	9e-60
rs1047891	Plasma 2,3-dihydroxy-5-methylthio-4-pentenoate (DMTPA)* levels in chronic kidney disease	37277652	chr2:211540507	A=0.301, C=0.699	0.32	0.049	0.035-0.063	2e-12
rs1047891	Urine phenylpropionylglycine levels in chronic kidney disease	37277652	chr2:211540507	A=0.301, C=0.699	0.32	0.239	0.18-0.3	1e-14
rs1047891	Plasma propionylglycine levels in chronic kidney disease	37277652	chr2:211540507	A=0.301, C=0.699	0.34	0.246	0.21-0.28	3e-39
rs1047891	Plasma X-25982 levels in chronic kidney disease	37277652	chr2:211540507	A=0.301, C=0.699	0.32	0.111	0.086-0.136	4e-18
rs1047891	Serum uric acid levels	34594039	chr2:211540507	A=0.301, C=0.699	NR	0.0271	0.023-0.031	2e-41
rs1047891	Plasma betaine levels in chronic kidney disease	37277652	chr2:211540507	A=0.301, C=0.699	0.32	0.049	0.035-0.063	4e-13
rs1047891	Urine glycine conjugate of C6H10O2 (1)* levels in chronic kidney disease	37277652	chr2:211540507	A=0.301, C=0.699	0.32	0.318	0.27-0.37	3e-31
rs1047891	Plasma glycine levels in chronic kidney disease	37277652	chr2:211540507	A=0.301, C=0.699	0.32	0.162	0.15-0.18	9e-96
rs1047891	Urine glycine levels in chronic kidney disease	37277652	chr2:211540507	A=0.301, C=0.699	0.32	0.14	0.099-0.181	3e-11
rs1047891	Plasma N-palmitoylglycine levels in chronic kidney disease	37277652	chr2:211540507	A=0.301, C=0.699	0.32	0.097	0.072-0.122	1e-13
rs1047891	White blood cell count	34594039	chr2:211540507	A=0.301, C=0.699	NR	0.016	0.011-0.021	2e-12
rs1047891	Systolic blood pressure	34594039	chr2:211540507	A=0.301, C=0.699	NR	0.0128	0.0085-0.0171	3e-09
rs1047891	Urine isocaproylglycine levels in chronic kidney disease	37277652	chr2:211540507	A=0.301, C=0.699	0.32	0.335	0.3-0.37	7e-73
rs1047891	Urine isovalerylglycine levels in chronic kidney disease	37277652	chr2:211540507	A=0.301, C=0.699	0.32	0.221	0.19-0.26	4e-34
rs1047891	Plasma choline levels in chronic kidney disease	37277652	chr2:211540507	A=0.301, C=0.699	0.32	0.043	0.031-0.055	5e-12
rs1047891	Plasma gamma-glutamylglycine levels in chronic kidney disease	37277652	chr2:211540507	A=0.301, C=0.699	0.32	0.17	0.15-0.19	1e-57
rs1047891	Urine indolepropionylglycine levels in chronic kidney disease	37277652	chr2:211540507	A=0.301, C=0.699	0.32	0.277	0.22-0.34	9e-20
rs1047891	Urine isobutyrylglycine levels in chronic kidney disease	37277652	chr2:211540507	A=0.301, C=0.699	0.32	0.288	0.25-0.32	3e-57
rs1047891	Serum total protein levels	34594039	chr2:211540507	A=0.301, C=0.699	NR	0.0235	0.019-0.028	2e-22
rs1047891	Plasma hexanoylglycine levels in chronic kidney disease	37277652	chr2:211540507	A=0.301, C=0.699	0.36	0.247	0.2-0.29	1e-27
rs1047891	Urine hexanoylglycine levels in chronic kidney disease	37277652	chr2:211540507	A=0.301, C=0.699	0.32	0.329	0.29-0.37	3e-62
rs1047891	Plasma homoarginine levels in chronic kidney disease	37277652	chr2:211540507	A=0.301, C=0.699	0.32	0.119	0.095-0.143	3e-22
rs1047891	Urine X-17325 levels in chronic kidney disease	37277652	chr2:211540507	A=0.301, C=0.699	0.32	0.258	0.2-0.32	1e-16
rs1047891	Urine X-17367 levels in chronic kidney disease	37277652	chr2:211540507	A=0.301, C=0.699	0.32	0.301	0.24-0.37	6e-20
rs1047891	Urine X-24465 levels in chronic kidney disease	37277652	chr2:211540507	A=0.301, C=0.699	0.32	0.111	0.082-0.14	8e-14
rs1047891	Estimated glomerular filtration rate (creatinine)	34272381	chr2:211540507	A=0.301, C=0.699	0.307524	0.0072	0.0067-0.0077	1e-158
rs1047891	Systolic blood pressure	39134668	chr2:211540507	A=0.301, C=0.699	NR	0.0121304	0.0081-0.0162	5e-09
rs1047891	Estimated glomerular filtration rate (creatinine)	34272381	chr2:211540507	A=0.301, C=0.699	0.313	0.00341109	0.0028-0.004	6e-30
rs1047891	Estimated glomerular filtration rate (cystatin c)	34272381	chr2:211540507	A=0.301, C=0.699	0.3137	0.0039	0.0029-0.0049	3e-15
rs1047891	Body surface area	36502284	chr2:211540507	A=0.301, C=0.699	NR	0.00313105	0.0023-0.004	4e-13
rs1047891	X-14939 levels	36357675	chr2:211540507	A=0.301, C=0.699	0.3194	0.0646285	0.043-0.086	2e-09
rs1047891	X-16570 levels	36357675	chr2:211540507	A=0.301, C=0.699	0.3235	0.334475	0.31-0.36	8e-195
rs1047891	X-16944 levels	36357675	chr2:211540507	A=0.301, C=0.699	0.3186	0.0789825	0.058-0.1	4e-13
rs1047891	X-17325 levels	36357675	chr2:211540507	A=0.301, C=0.699	0.323	0.176983	0.16-0.2	2e-57
rs1047891	X-17367 levels	36357675	chr2:211540507	A=0.301, C=0.699	0.3319	0.25378	0.23-0.28	4e-97
rs1047891	Taurocholenate sulfate levels	36357675	chr2:211540507	A=0.301, C=0.699	0.3192	0.0783379	0.057-0.099	4e-13
rs1047891	Threonine levels	36357675	chr2:211540507	A=0.301, C=0.699	0.3195	0.076957	0.056-0.098	9e-13
rs1047891	Serine levels	36357675	chr2:211540507	A=0.301, C=0.699	0.3196	0.161159	0.14-0.18	2e-50
rs1047891	Propionylglycine levels	36357675	chr2:211540507	A=0.301, C=0.699	0.3276	0.39933	0.38-0.42	2e-273
rs1047891	Pyroglutamine levels	36357675	chr2:211540507	A=0.301, C=0.699	0.3194	0.145816	0.12-0.17	2e-41
rs1047891	X-12739 levels	36357675	chr2:211540507	A=0.301, C=0.699	0.3155	0.0822495	0.059-0.105	2e-12
rs1047891	X-12472 levels	36357675	chr2:211540507	A=0.301, C=0.699	0.3172	0.0689623	0.047-0.091	8e-10
rs1047891	X-12101 levels	36357675	chr2:211540507	A=0.301, C=0.699	0.3195	0.0756241	0.054-0.097	3e-12
rs1047891	X-24542 levels	36357675	chr2:211540507	A=0.301, C=0.699	0.3215	0.0867704	0.064-0.109	2e-14
rs1047891	X-21467 levels	36357675	chr2:211540507	A=0.301, C=0.699	0.32	0.145785	0.12-0.17	1e-37
rs1047891	X-22475 levels	36357675	chr2:211540507	A=0.301, C=0.699	0.3045	0.121905	0.093-0.151	1e-16
rs1047891	Isobutyrylglycine levels	36357675	chr2:211540507	A=0.301, C=0.699	0.329	0.24568	0.22-0.27	3e-93
rs1047891	Isovalerylglycine levels	36357675	chr2:211540507	A=0.301, C=0.699	0.3311	0.232751	0.21-0.26	3e-81
rs1047891	Kynurenate levels	36357675	chr2:211540507	A=0.301, C=0.699	0.3195	0.081144	0.06-0.102	5e-14
rs1047891	N-acetylglycine levels	36357675	chr2:211540507	A=0.301, C=0.699	0.3196	0.42564	0.4-0.45	0
rs1047891	X-11564 levels	36357675	chr2:211540507	A=0.301, C=0.699	0.3195	0.10501	0.084-0.126	2e-22
rs1047891	X-11261 levels	36357675	chr2:211540507	A=0.301, C=0.699	0.3195	0.0962337	0.075-0.117	4e-19
rs1047891	X-11334 levels	36357675	chr2:211540507	A=0.301, C=0.699	0.3185	0.0799911	0.058-0.102	4e-13
rs1047891	3-methylglutarylcarnitine (2) levels	36357675	chr2:211540507	A=0.301, C=0.699	0.3253	0.323487	0.3-0.35	9e-190
rs1047891	3-methylglutaconate levels	36357675	chr2:211540507	A=0.301, C=0.699	0.3203	0.22746	0.21-0.25	1e-88
rs1047891	Metabolite levels (creatine)	37253714	chr2:211540507	A=0.301, C=0.699	0.3232	0.221	0.19-0.25	7e-56
rs1047891	Metabolite levels (glycine)	37253714	chr2:211540507	A=0.301, C=0.699	0.3232	0.532	0.5-0.56	5e-303
rs1047891	Metabolite levels (trans-2-hexenoylglycine)	37253714	chr2:211540507	A=0.301, C=0.699	0.3289	0.311	0.25-0.37	2e-22
rs1047891	Metabolite levels (tigloylglycine)	37253714	chr2:211540507	A=0.301, C=0.699	0.3285	0.406	0.33-0.48	8e-29
rs1047891	Metabolite levels (cinnamoylglycine)	37253714	chr2:211540507	A=0.301, C=0.699	0.3275	0.176	0.15-0.21	8e-30
rs1047891	Metabolite levels (N-oxalyl glycine (NOG))	37253714	chr2:211540507	A=0.301, C=0.699	0.3521	0.364	0.28-0.44	5e-19
rs1047891	Metabolite levels (serine)	37253714	chr2:211540507	A=0.301, C=0.699	0.3233	0.192	0.16-0.22	1e-42
rs1047891	Metabolite levels (N-acetylglycine; acetylglycine)	37253714	chr2:211540507	A=0.301, C=0.699	0.3248	0.349	0.32-0.38	2e-120
rs1047891	Metabolite levels (N-acetylthreonine)	37253714	chr2:211540507	A=0.301, C=0.699	0.3235	0.107	0.076-0.138	2e-11
rs1047891	Metabolite levels (2-butenoylglycine)	37253714	chr2:211540507	A=0.301, C=0.699	0.3304	0.312	0.25-0.38	8e-22
rs1047891	Metabolite levels (3-hydroxybutyroylglycine)	37253714	chr2:211540507	A=0.301, C=0.699	0.3224	0.367	0.31-0.43	2e-33
rs1047891	Metabolite levels (betaine)	37253714	chr2:211540507	A=0.301, C=0.699	0.3231	0.16	0.13-0.19	2e-29
rs1047891	Metabolite levels (arginine)	37253714	chr2:211540507	A=0.301, C=0.699	0.3234	0.098	0.07-0.126	4e-12
rs1047891	Metabolite levels (gamma-glutamylglycine)	37253714	chr2:211540507	A=0.301, C=0.699	0.3178	0.45	0.42-0.48	1e-151
rs1047891	Metabolite levels (homoarginine)	37253714	chr2:211540507	A=0.301, C=0.699	0.3193	0.262	0.23-0.29	3e-60
rs1047891	Metabolite levels (propionylglycine)	37253714	chr2:211540507	A=0.301, C=0.699	0.325	0.374	0.34-0.41	3e-99
rs1047891	Metabolite levels (isobutyrylglycine)	37253714	chr2:211540507	A=0.301, C=0.699	0.3239	0.222	0.19-0.26	2e-35
rs1047891	Metabolite levels (isovalerylglycine)	37253714	chr2:211540507	A=0.301, C=0.699	0.3227	0.222	0.19-0.26	2e-39
rs1047891	Metabolite levels (3-methylglutaconate)	37253714	chr2:211540507	A=0.301, C=0.699	0.3178	0.389	0.36-0.42	1e-121
rs1047891	Metabolite levels (3-methylglutarylcarnitine (2))	37253714	chr2:211540507	A=0.301, C=0.699	0.3183	0.31	0.28-0.34	7e-85
rs1047891	Metabolite levels (N-palmitoyl glycine; N-palmitoylglycine)	37253714	chr2:211540507	A=0.301, C=0.699	0.3194	0.305	0.27-0.34	9e-69
rs1047891	Estimated glomerular filtration rate	38190104	chr2:211540507	A=0.301, C=0.699	NR	5.98		2e-09
rs1047891	Serum urate levels	38658550	chr2:211540507	A=0.301, C=0.699	NR	0.0305	0.026-0.035	2e-36
rs1047891	Serum urate levels	38658550	chr2:211540507	A=0.301, C=0.699	NR	0.0305	0.025-0.036	2e-25
rs1047891	Serum urate levels	38658550	chr2:211540507	A=0.301, C=0.699	NR	0.0271	0.017-0.037	4e-08
rs1047891	Migraine	34294844	chr2:211540507	A=0.301, C=0.699	0.31	1.07		2e-09
rs1047891	Whole body fat free mass (UKB data field 23101)	38538606	chr2:211540507	A=0.301, C=0.699	NR	0.014055	0.011-0.017	3e-23
rs1047891	Height	36224396	chr2:211540507	A=0.301, C=0.699	0.3049	0.0091	0.0077-0.0105	4e-40
rs11060406	Height	30595370	chr12:123339117	C=0.974, T=0.026	NR			1e-10
rs11060406	Serum 25-Hydroxyvitamin D levels	32242144	chr12:123339117	C=0.974, T=0.026	NR	0.0302241	0.019-0.041	6e-08
rs11060406	A body shape index	34021172	chr12:123339117	C=0.974, T=0.026	NR	0.0641041	0.049-0.079	6e-17
rs11060406	Waist-to-hip ratio adjusted for BMI	34021172	chr12:123339117	C=0.974, T=0.026	NR	0.075143	0.06-0.09	3e-23
rs11060406	Waist-hip index	34021172	chr12:123339117	C=0.974, T=0.026	NR	0.0740621	0.059-0.089	1e-22
rs11060406	Hip circumference adjusted for BMI	34021172	chr12:123339117	C=0.974, T=0.026	NR	0.045295	0.03-0.06	2e-09
rs11060406	Waist circumference adjusted for body mass index	34021172	chr12:123339117	C=0.974, T=0.026	NR	0.0510975	0.036-0.066	2e-11
rs11150592	Metabolic syndrome	39349817	chr16:30555658	A=0.858, G=0.142	NR	0.0163035	0.013-0.02	8e-09
rs11209943	General cognitive ability	29844566	chr1:72750500	A=0.359, G=0.641	NR	6.546	-	6e-11
rs11209943	Menarche (age at onset)	30595370	chr1:72750500	A=0.359, G=0.641	NR			3e-21
rs11209943	Body size at age 10	32376654	chr1:72750500	A=0.359, G=0.641	0.396432	0.0183431	0.016-0.021	9e-38
rs11209943	Male puberty timing (early vs. average onset facial hair)	32210231	chr1:72750500	A=0.359, G=0.641	NR	0.00430866	0.0025-0.0061	1e-06
rs114165349	LDL cholesterol levels x alcohol consumption (drinkers vs non-drinkers) interaction (2df)	30698716	chr1:27021913	C=0.022, G=0.978	NR			4e-13
rs114165349	HDL cholesterol levels x alcohol consumption (drinkers vs non-drinkers) interaction (2df)	30698716	chr1:27021913	C=0.022, G=0.978	NR			4e-154
rs114165349	Triglyceride levels x alcohol consumption (drinkers vs non-drinkers) interaction (2df)	30698716	chr1:27021913	C=0.022, G=0.978	NR			1e-06
rs114165349	HDL cholesterol levels x alcohol consumption (drinkers vs non-drinkers) interaction (2df)	30698716	chr1:27021913	C=0.022, G=0.978	NR			7e-156
rs114165349	Triglyceride levels x alcohol consumption (drinkers vs non-drinkers) interaction (2df)	30698716	chr1:27021913	C=0.022, G=0.978	NR			7e-07
rs114165349	LDL cholesterol levels x alcohol consumption (drinkers vs non-drinkers) interaction (2df)	30698716	chr1:27021913	C=0.022, G=0.978	NR			7e-14
rs114165349	Triglyceride levels x alcohol consumption (regular vs non-regular drinkers) interaction (2df)	30698716	chr1:27021913	C=0.022, G=0.978	NR			2e-06
rs114165349	LDL cholesterol levels x alcohol consumption (regular vs non-regular drinkers) interaction (2df)	30698716	chr1:27021913	C=0.022, G=0.978	NR			4e-15
rs114165349	LDL cholesterol levels x alcohol consumption (regular vs non-regular drinkers) interaction (2df)	30698716	chr1:27021913	C=0.022, G=0.978	NR			2e-14
rs114165349	HDL cholesterol levels x alcohol consumption (regular vs non-regular drinkers) interaction (2df)	30698716	chr1:27021913	C=0.022, G=0.978	NR			4e-19
rs114165349	Triglyceride levels x alcohol consumption (regular vs non-regular drinkers) interaction (2df)	30698716	chr1:27021913	C=0.022, G=0.978	NR			1e-06
rs114165349	HDL cholesterol levels in current drinkers	30698716	chr1:27021913	C=0.022, G=0.978	NR	0.023		6e-09
rs114165349	HDL cholesterol levels x alcohol consumption (regular vs non-regular drinkers) interaction (2df)	30698716	chr1:27021913	C=0.022, G=0.978	NR			2e-18
rs114165349	HDL cholesterol levels	30698716	chr1:27021913	C=0.022, G=0.978	NR	0.03519		2e-07
rs114165349	HDL cholesterol levels	30698716	chr1:27021913	C=0.022, G=0.978	NR	0.03911		5e-07
rs114165349	HDL cholesterol levels in current drinkers	30698716	chr1:27021913	C=0.022, G=0.978	NR	0.021		4e-08
rs114165349	Height	30595370	chr1:27021913	C=0.022, G=0.978	NR			3e-20
rs114165349	Metabolic syndrome	31589552	chr1:27021913	C=0.022, G=0.978	0.0235174	0.147253	0.11-0.19	2e-12
rs114165349	Apolipoprotein B levels	32203549	chr1:27021913	C=0.022, G=0.978	0.976853	0.0900792	0.076-0.104	1e-38
rs114165349	LDL cholesterol levels	32203549	chr1:27021913	C=0.022, G=0.978	0.976828	0.0560406	0.042-0.07	8e-16
rs114165349	Triglyceride levels	32203549	chr1:27021913	C=0.022, G=0.978	0.976844	0.0822141	0.069-0.095	4e-35
rs114165349	Low density lipoprotein cholesterol levels	32154731	chr1:27021913	C=0.022, G=0.978	NR	0.0905	0.076-0.105	4e-27
rs114165349	Triglyceride levels	32154731	chr1:27021913	C=0.022, G=0.978	NR	0.0836	0.068-0.099	5e-22
rs114165349	Total cholesterol levels	33339817	chr1:27021913	C=0.022, G=0.978	NR	0.0995	0.065-0.134	2e-08
rs114165349	Sex hormone-binding globulin levels	32042192	chr1:27021913	C=0.022, G=0.978	0.976559	0.0782265	0.072-0.084	7e-150
rs114165349	Total testosterone levels	32042192	chr1:27021913	C=0.022, G=0.978	0.976894	0.147891	0.13-0.17	7e-51
rs114165349	Sex hormone-binding globulin levels adjusted for BMI	32042192	chr1:27021913	C=0.022, G=0.978	0.976837	0.0898475	0.082-0.097	1e-135
rs114165349	Sex hormone-binding globulin levels adjusted for BMI	32042192	chr1:27021913	C=0.022, G=0.978	0.976559	0.0812431	0.076-0.087	2e-204
rs114165349	Sex hormone-binding globulin levels	32042192	chr1:27021913	C=0.022, G=0.978	0.976837	0.0871136	0.079-0.095	4e-111
rs114165349	Neutrophil count	32888494	chr1:27021913	C=0.022, G=0.978	0.023298	0.044421	0.03-0.059	2e-09
rs114165349	Plateletcrit	32888494	chr1:27021913	C=0.022, G=0.978	0.023299	0.0665255	0.05-0.083	7e-15
rs114165349	Platelet count	32888494	chr1:27021913	C=0.022, G=0.978	0.023304	0.0758382	0.061-0.091	4e-24
rs114165349	Bioavailable testosterone levels	32042192	chr1:27021913	C=0.022, G=0.978	0.023414	0.053148	0.04-0.066	4e-16
rs114165349	Sex hormone-binding globulin levels	32042192	chr1:27021913	C=0.022, G=0.978	0.976296	0.0695129	0.06-0.079	1e-52
rs114165349	Sex hormone-binding globulin levels adjusted for BMI	32042192	chr1:27021913	C=0.022, G=0.978	0.976296	0.0740086	0.066-0.082	3e-82
rs114165349	Bioavailable testosterone levels	32042192	chr1:27021913	C=0.022, G=0.978	0.023696	0.0930986	0.077-0.109	4e-28
rs114165349	Medication use for hyperlipidemia (number of purchases)	36653479	chr1:27021913	C=0.022, G=0.978	NR	0.043661	0.037-0.051	1e-33
rs114165349	Cholesterol levels in large VLDL	35213538	chr1:27021913	C=0.022, G=0.978	0.977045	0.102038	0.076-0.129	5e-14
rs114165349	Cholesteryl ester levels in medium HDL	35213538	chr1:27021913	C=0.022, G=0.978	0.977045	0.120716	0.096-0.146	4e-21
rs114165349	Free cholesterol levels in large VLDL	35213538	chr1:27021913	C=0.022, G=0.978	0.977045	0.107766	0.082-0.134	8e-16
rs114165349	Cholesteryl ester levels in large VLDL	35213538	chr1:27021913	C=0.022, G=0.978	0.977045	0.0932372	0.066-0.12	9e-12
rs114165349	Sex hormone-binding globulin levels	35192695	chr1:27021913	C=0.022, G=0.978	0.0222082	0.17372	0.15-0.19	5e-60
rs114165349	Sex hormone-binding globulin levels	35192695	chr1:27021913	C=0.022, G=0.978	NR	16.343		5e-60
rs114165349	Sex hormone-binding globulin levels in postmenopausal women	35192695	chr1:27021913	C=0.022, G=0.978	0.0222082	0.178551	0.15-0.21	2e-30
rs114165349	Triglyceride to HDL cholesterol ratio	38200128	chr1:27021913	C=0.022, G=0.978	0.0229	0.1006	0.078-0.123	3e-15
rs114165349	Total lipid levels in medium VLDL	35213538	chr1:27021913	C=0.022, G=0.978	0.977045	0.0860533	0.059-0.113	4e-10
rs114165349	Concentration of medium VLDL particles	35213538	chr1:27021913	C=0.022, G=0.978	0.977045	0.0761172	0.049-0.103	4e-08
rs114165349	Triglyceride levels in medium VLDL	35213538	chr1:27021913	C=0.022, G=0.978	0.977045	0.101382	0.075-0.128	4e-14
rs114165349	Triglyceride to HDL cholesterol ratio	38200128	chr1:27021913	C=0.022, G=0.978	0.0232	0.138	0.12-0.15	2e-39
rs114165349	Sex hormone-binding globulin levels in premenopausal women	35192695	chr1:27021913	C=0.022, G=0.978	0.0222082	0.227986	0.18-0.27	4e-24
rs114165349	Triglyceride to HDL cholesterol ratio	38200128	chr1:27021913	C=0.022, G=0.978	0.0234	0.1291	0.11-0.15	1e-26
rs114165349	Cholesterol levels in medium HDL	35213538	chr1:27021913	C=0.022, G=0.978	0.977045	0.116131	0.091-0.141	8e-20
rs114165349	Phospholipid levels in small VLDL	35213538	chr1:27021913	C=0.022, G=0.978	0.977045	0.0787302	0.052-0.106	1e-08
rs114165349	Total lipid levels in small VLDL	35213538	chr1:27021913	C=0.022, G=0.978	0.977045	0.0972894	0.071-0.124	1e-12
rs114165349	VLDL cholesterol levels	35213538	chr1:27021913	C=0.022, G=0.978	0.977045	0.0754643	0.048-0.103	5e-08
rs114165349	Total lipid levels in VLDL	35213538	chr1:27021913	C=0.022, G=0.978	0.977045	0.101542	0.075-0.128	7e-14
rs114165349	Alanine aminotransferase levels	34594039	chr1:27021913	C=0.022, G=0.978	NR	0.0861	0.072-0.101	4e-31
rs114165349	Triglycerides to total lipids in small HDL percentage (UKB data field 23648)	36764567	chr1:27021913	C=0.022, G=0.978	0.0229601	0.122383	0.093-0.152	7e-16
rs114165349	Triglycerides to total lipids in large HDL percentage (UKB data field 23638)	36764567	chr1:27021913	C=0.022, G=0.978	0.0229601	0.102833	0.073-0.132	9e-12
rs114165349	Triglycerides in VLDL (UKB data field 23408)	36764567	chr1:27021913	C=0.022, G=0.978	0.0229601	0.111784	0.082-0.142	3e-13
rs114165349	Triglycerides to phosphoglycerides ratio (UKB data field 23435)	36764567	chr1:27021913	C=0.022, G=0.978	0.0229703	0.129309	0.1-0.16	3e-18
rs114165349	Concentration of large VLDL particles (UKB data field 23495)	36764567	chr1:27021913	C=0.022, G=0.978	0.0229601	0.114098	0.084-0.144	1e-13
rs114165349	Total lipids in large VLDL (UKB data field 23496)	36764567	chr1:27021913	C=0.022, G=0.978	0.0229601	0.114509	0.084-0.145	1e-13
rs114165349	Phospholipids in large VLDL (UKB data field 23497)	36764567	chr1:27021913	C=0.022, G=0.978	0.0229601	0.114169	0.084-0.144	1e-13
rs114165349	Triglycerides in medium VLDL (UKB data field 23508)	36764567	chr1:27021913	C=0.022, G=0.978	0.0229601	0.10892	0.079-0.139	2e-12
rs114165349	Average diameter for VLDL particles (UKB data field 23431)	36764567	chr1:27021913	C=0.022, G=0.978	0.0229601	0.103375	0.074-0.133	4e-12
rs114165349	Concentration of very large VLDL particles (UKB data field 23488)	36764567	chr1:27021913	C=0.022, G=0.978	0.0229601	0.112789	0.083-0.143	2e-13
rs114165349	Total lipids in very large VLDL (UKB data field 23489)	36764567	chr1:27021913	C=0.022, G=0.978	0.0229601	0.111898	0.082-0.142	3e-13
rs114165349	Triglycerides in very large VLDL (UKB data field 23494)	36764567	chr1:27021913	C=0.022, G=0.978	0.0229601	0.111292	0.081-0.141	3e-13
rs114165349	Cholesterol in very large VLDL (UKB data field 23491)	36764567	chr1:27021913	C=0.022, G=0.978	0.0229601	0.106574	0.076-0.137	7e-12
rs114165349	Phospholipids in very large VLDL (UKB data field 23490)	36764567	chr1:27021913	C=0.022, G=0.978	0.0229601	0.112458	0.082-0.143	3e-13
rs114165349	Free cholesterol in very large VLDL (UKB data field 23493)	36764567	chr1:27021913	C=0.022, G=0.978	0.0229601	0.112145	0.082-0.142	4e-13
rs114165349	Cholesterol in large VLDL (UKB data field 23498)	36764567	chr1:27021913	C=0.022, G=0.978	0.0229601	0.108069	0.078-0.139	4e-12
rs114165349	Triglycerides in large VLDL (UKB data field 23501)	36764567	chr1:27021913	C=0.022, G=0.978	0.0229601	0.114511	0.084-0.145	8e-14
rs114165349	Free cholesterol in large VLDL (UKB data field 23500)	36764567	chr1:27021913	C=0.022, G=0.978	0.0229601	0.113366	0.083-0.144	2e-13
rs114165349	Triglycerides in small LDL (UKB data field 23550)	36764567	chr1:27021913	C=0.022, G=0.978	0.0229601	0.109807	0.08-0.14	1e-12
rs114165349	Triglycerides in medium LDL (UKB data field 23543)	36764567	chr1:27021913	C=0.022, G=0.978	0.0229601	0.101398	0.071-0.132	7e-11
rs114165349	Triglycerides in small VLDL (UKB data field 23515)	36764567	chr1:27021913	C=0.022, G=0.978	0.0229601	0.108971	0.079-0.139	2e-12
rs114165349	Cholesteryl esters in large HDL (UKB data field 23562)	36764567	chr1:27021913	C=0.022, G=0.978	0.0229601	0.0895295	0.062-0.117	3e-10
rs114165349	Total triglycerides levels (UKB data field 23407)	36764567	chr1:27021913	C=0.022, G=0.978	0.0229601	0.108504	0.078-0.139	2e-12
rs114165349	Total lipids in VLDL (UKB data field 23424)	36764567	chr1:27021913	C=0.022, G=0.978	0.0229601	0.106948	0.076-0.137	7e-12
rs114165349	Sex hormone-binding globulin levels	36653534	chr1:27021913	C=0.022, G=0.978	NR	0.170607	0.15-0.19	8e-65
rs114165349	Free androgen index	36653534	chr1:27021913	C=0.022, G=0.978	NR	0.149104	0.13-0.17	1e-39
rs114165349	Free testosterone levels	36653534	chr1:27021913	C=0.022, G=0.978	NR	0.129185	0.11-0.15	1e-29
rs114165349	Osteoprotegerin levels	33067605	chr1:27021913	C=0.022, G=0.978	0.038	0.2144		3e-20
rs114165349	Membrane-bound aminopeptidase P levels	33067605	chr1:27021913	C=0.022, G=0.978	0.036	0.4218		3e-22
rs114165349	Total bilirubin levels	33462484	chr1:27021913	C=0.022, G=0.978	NR	0.0824	0.067-0.098	1e-24
rs114165349	Familial combined hyperlipidemia defined by Mexico criteria	34906840	chr1:27021913	C=0.022, G=0.978	0.976512	0.27834	0.16-0.39	6e-06
rs114165349	Familial combined hyperlipidemia defined by Dutch criteria	34906840	chr1:27021913	C=0.022, G=0.978	0.976512	0.232975	0.17-0.3	2e-11
rs114165349	Familial combined hyperlipidemia defined by Consensus criteria	34906840	chr1:27021913	C=0.022, G=0.978	0.976512	0.205279	0.16-0.25	4e-17
rs114165349	Total cholesterol levels	34887591	chr1:27021913	C=0.022, G=0.978	NR			6e-36
rs114165349	Total cholesterol levels	34887591	chr1:27021913	C=0.022, G=0.978	0.0230826	0.0603377	0.052-0.069	2e-29
rs114165349	Concentration of small VLDL particles	35213538	chr1:27021913	C=0.022, G=0.978	0.977045	0.103426	0.077-0.13	3e-14
rs114165349	Free cholesterol levels in VLDL	35213538	chr1:27021913	C=0.022, G=0.978	0.977045	0.0905172	0.064-0.117	4e-11
rs114165349	Cholesteryl ester levels in very large VLDL	35213538	chr1:27021913	C=0.022, G=0.978	0.977045	0.0932516	0.067-0.12	8e-12
rs114165349	Phospholipid levels in VLDL	35213538	chr1:27021913	C=0.022, G=0.978	0.977045	0.0971022	0.07-0.124	1e-12
rs114165349	Concentration of VLDL particles	35213538	chr1:27021913	C=0.022, G=0.978	0.977045	0.09079	0.064-0.118	4e-11
rs114165349	Cholesterol levels in very large VLDL	35213538	chr1:27021913	C=0.022, G=0.978	0.977045	0.101061	0.075-0.128	7e-14
rs114165349	Low density lipoprotein cholesterol levels	34887591	chr1:27021913	C=0.022, G=0.978	NR			2e-67
rs114165349	Triglyceride levels	34887591	chr1:27021913	C=0.022, G=0.978	NR			8e-44
rs114165349	Triglyceride levels	34887591	chr1:27021913	C=0.022, G=0.978	0.0232723	0.0684903	0.06-0.077	2e-33
rs114165349	Low density lipoprotein cholesterol levels	34887591	chr1:27021913	C=0.022, G=0.978	0.0232506	0.0835384	0.074-0.093	6e-55
rs114165349	Sex hormone-binding globulin levels	34321204	chr1:27021913	C=0.022, G=0.978	0.02	4.51	3.61-5.41/	6e-23
rs114165349	Ratio of apolipoprotein B to apolipoprotein A1 levels	35213538	chr1:27021913	C=0.022, G=0.978	0.977045	0.0984068	0.072-0.125	5e-13
rs114165349	Cholesteryl ester levels in HDL	35213538	chr1:27021913	C=0.022, G=0.978	0.977045	0.113551	0.089-0.138	7e-20
rs114165349	Total bilirubin levels	34594039	chr1:27021913	C=0.022, G=0.978	NR	0.0749	0.06-0.09	1e-22
rs114165349	Triglycerides	34594039	chr1:27021913	C=0.022, G=0.978	NR	0.0863	0.071-0.101	4e-29
rs114165349	Serum uric acid levels	34594039	chr1:27021913	C=0.022, G=0.978	NR	0.0805	0.067-0.094	8e-33
rs114165349	Triglyceride levels in non-type 2 diabetes	36269708	chr1:27021913	C=0.022, G=0.978	NR			2e-34
rs114165349	Non-HDL cholesterol levels	34887591	chr1:27021913	C=0.022, G=0.978	0.0236289	0.0978267	0.088-0.108	8e-57
rs114165349	Non-HDL cholesterol levels	34887591	chr1:27021913	C=0.022, G=0.978	NR			1e-70
rs114165349	Multi-trait sex score	37277458	chr1:27021913	C=0.022, G=0.978	NR			3e-13
rs114165349	Alanine aminotransferase levels	38632349	chr1:27021913	C=0.022, G=0.978	NR	0.0184	0.016-0.021	6e-47
rs114165349	Gout	36777996	chr1:27021913	C=0.022, G=0.978	0.02506	0.19427	0.14-0.25	1e-10
rs114165349	Multi-trait sex score	37277458	chr1:27021913	C=0.022, G=0.978	NR			3e-09
rs114165349	Body fat percentage (adjusted for testosterone and SHBG)	37867527	chr1:27021913	C=0.022, G=0.978	NR	0.54	0.4-0.68	2e-15
rs114165349	Serum urate levels	38658550	chr1:27021913	C=0.022, G=0.978	NR	0.1066	0.089-0.124	1e-31
rs11591147	Cholesterol, total	28270201	chr1:55505647	G=0.979, T=0.021	0.0169	0.360906	0.28-0.44/	2e-17
rs11591147	Low density lipoprotein cholesterol levels	29507422	chr1:55505647	G=0.979, T=0.021	0.987	0.475		6e-70
rs11591147	Low density lipoprotein cholesterol levels	29507422	chr1:55505647	G=0.979, T=0.021	0.989	0.507		2e-12
rs11591147	Low density lipoprotein cholesterol levels	29507422	chr1:55505647	G=0.979, T=0.021	NR	0.493		3e-12
rs11591147	LDL cholesterol levels x alcohol consumption (drinkers vs non-drinkers) interaction (2df)	30698716	chr1:55505647	G=0.979, T=0.021	NR			6e-169
rs11591147	LDL cholesterol levels	30698716	chr1:55505647	G=0.979, T=0.021	NR	16.1		9e-50
rs11591147	LDL cholesterol levels x alcohol consumption (drinkers vs non-drinkers) interaction (2df)	30698716	chr1:55505647	G=0.979, T=0.021	NR			2e-175
rs11591147	LDL cholesterol levels x alcohol consumption (regular vs non-regular drinkers) interaction (2df)	30698716	chr1:55505647	G=0.979, T=0.021	NR			3e-176
rs11591147	LDL cholesterol levels x alcohol consumption (regular vs non-regular drinkers) interaction (2df)	30698716	chr1:55505647	G=0.979, T=0.021	NR			4e-171
rs11591147	LDL cholesterol levels	30698716	chr1:55505647	G=0.979, T=0.021	NR	16.48		7e-52
rs11591147	LDL cholesterol levels in current drinkers	30698716	chr1:55505647	G=0.979, T=0.021	NR	16.42		1e-101
rs11591147	LDL cholesterol levels in current drinkers	30698716	chr1:55505647	G=0.979, T=0.021	NR	16.37		2e-97
rs11591147	LDL cholesterol levels	30926973	chr1:55505647	G=0.979, T=0.021	0.0159	14.3865	12.52-16.25	1e-51
rs11591147	LDL cholesterol levels	32203549	chr1:55505647	G=0.979, T=0.021	0.982532	0.348511	0.33-0.36	0
rs11591147	Apolipoprotein B levels	32203549	chr1:55505647	G=0.979, T=0.021	0.982548	0.345975	0.33-0.36	0
rs11591147	Apolipoprotein A1 levels	32203549	chr1:55505647	G=0.979, T=0.021	0.982588	0.0532417	0.039-0.068	1e-12
rs11591147	Low density lipoprotein cholesterol levels	32154731	chr1:55505647	G=0.979, T=0.021	NR	0.4704	0.45-0.49	0
rs11591147	Serum metabolite levels (CMS)	31636271	chr1:55505647	G=0.979, T=0.021	NR	0.0492401		1e-10
rs11591147	Serum metabolite levels (CMS)	31636271	chr1:55505647	G=0.979, T=0.021	NR	0.0626189		5e-18
rs11591147	Serum metabolite levels (CMS)	31636271	chr1:55505647	G=0.979, T=0.021	NR	0.0631528		4e-17
rs11591147	Serum metabolite levels (CMS)	31636271	chr1:55505647	G=0.979, T=0.021	NR	0.0651106		7e-20
rs11591147	Serum metabolite levels (CMS)	31636271	chr1:55505647	G=0.979, T=0.021	NR	0.101448		8e-16
rs11591147	Serum metabolite levels (CMS)	31636271	chr1:55505647	G=0.979, T=0.021	NR	0.105999		1e-17
rs11591147	Serum metabolite levels (CMS)	31636271	chr1:55505647	G=0.979, T=0.021	NR	0.082326		7e-25
rs11591147	Serum metabolite levels (CMS)	31636271	chr1:55505647	G=0.979, T=0.021	NR	0.0675752		4e-20
rs11591147	Serum metabolite levels (CMS)	31636271	chr1:55505647	G=0.979, T=0.021	NR	0.0696918		4e-22
rs11591147	Serum metabolite levels (CMS)	31636271	chr1:55505647	G=0.979, T=0.021	NR	0.0903299		3e-13
rs11591147	Serum metabolite levels (CMS)	31636271	chr1:55505647	G=0.979, T=0.021	NR	0.0865021		7e-26
rs11591147	Serum metabolite levels	31636271	chr1:55505647	G=0.979, T=0.021	NR	0.0662644		7e-06
rs11591147	Serum metabolite levels	31636271	chr1:55505647	G=0.979, T=0.021	NR	0.107789		4e-13
rs11591147	Serum metabolite levels	31636271	chr1:55505647	G=0.979, T=0.021	NR	0.107046		4e-13
rs11591147	Serum metabolite levels	31636271	chr1:55505647	G=0.979, T=0.021	NR	0.0888806		7e-13
rs11591147	Serum metabolite levels	31636271	chr1:55505647	G=0.979, T=0.021	NR	0.0973775		4e-11
rs11591147	Serum metabolite levels	31636271	chr1:55505647	G=0.979, T=0.021	NR	0.0969177		6e-11
rs11591147	Serum metabolite levels	31636271	chr1:55505647	G=0.979, T=0.021	NR	0.0814726		8e-12
rs11591147	Serum metabolite levels	31636271	chr1:55505647	G=0.979, T=0.021	NR	0.0770312		2e-07
rs11591147	Serum metabolite levels	31636271	chr1:55505647	G=0.979, T=0.021	NR	0.0812887		3e-08
rs11591147	Serum metabolite levels	31636271	chr1:55505647	G=0.979, T=0.021	NR	0.079322		9e-08
rs11591147	Serum metabolite levels	31636271	chr1:55505647	G=0.979, T=0.021	NR	0.0835896		1e-08
rs11591147	Serum metabolite levels	31636271	chr1:55505647	G=0.979, T=0.021	NR	0.0838895		2e-08
rs11591147	Serum metabolite levels	31636271	chr1:55505647	G=0.979, T=0.021	NR	0.0822531		3e-08
rs11591147	Serum metabolite levels (CMS)	31636271	chr1:55505647	G=0.979, T=0.021	NR	0.0708822		2e-16
rs11591147	Serum metabolite levels (CMS)	31636271	chr1:55505647	G=0.979, T=0.021	NR	0.0643439		1e-12
rs11591147	Serum metabolite levels	31636271	chr1:55505647	G=0.979, T=0.021	NR	0.0926173		4e-10
rs11591147	Serum metabolite levels	31636271	chr1:55505647	G=0.979, T=0.021	NR	0.0919194		4e-10
rs11591147	Serum metabolite levels	31636271	chr1:55505647	G=0.979, T=0.021	NR	0.0913721		7e-10
rs11591147	Serum metabolite levels	31636271	chr1:55505647	G=0.979, T=0.021	NR	0.0909494		8e-10
rs11591147	Serum metabolite levels	31636271	chr1:55505647	G=0.979, T=0.021	NR	0.0898102		1e-09
rs11591147	Serum metabolite levels	31636271	chr1:55505647	G=0.979, T=0.021	NR	0.0942162		2e-10
rs11591147	Serum metabolite levels	31636271	chr1:55505647	G=0.979, T=0.021	NR	0.0933939		3e-10
rs11591147	Serum metabolite levels	31636271	chr1:55505647	G=0.979, T=0.021	NR	0.0719143		4e-09
rs11591147	Serum metabolite levels	31636271	chr1:55505647	G=0.979, T=0.021	NR	0.0735147		7e-07
rs11591147	Serum metabolite levels	31636271	chr1:55505647	G=0.979, T=0.021	NR	0.0692662		3e-06
rs11591147	Serum metabolite levels	31636271	chr1:55505647	G=0.979, T=0.021	NR	0.0689965		3e-06
rs11591147	Serum metabolite levels	31636271	chr1:55505647	G=0.979, T=0.021	NR	0.0690449		3e-06
rs11591147	Serum metabolite levels	31636271	chr1:55505647	G=0.979, T=0.021	NR	0.068723		4e-06
rs11591147	Serum metabolite levels	31636271	chr1:55505647	G=0.979, T=0.021	NR	0.110472		7e-14
rs11591147	Serum metabolite levels	31636271	chr1:55505647	G=0.979, T=0.021	NR	0.109136		1e-13
rs11591147	Serum metabolite levels	31636271	chr1:55505647	G=0.979, T=0.021	NR	0.109378		2e-13
rs11591147	Serum metabolite levels	31636271	chr1:55505647	G=0.979, T=0.021	NR	0.108467		2e-13
rs11591147	Serum metabolite levels (CMS)	31636271	chr1:55505647	G=0.979, T=0.021	NR	0.0763752		4e-10
rs11591147	Serum metabolite levels (CMS)	31636271	chr1:55505647	G=0.979, T=0.021	NR	0.0928221		3e-16
rs11591147	Serum metabolite levels (CMS)	31636271	chr1:55505647	G=0.979, T=0.021	NR	0.066583		8e-20
rs11591147	Serum metabolite levels (CMS)	31636271	chr1:55505647	G=0.979, T=0.021	NR	0.049033		6e-11
rs11591147	Serum metabolite levels (CMS)	31636271	chr1:55505647	G=0.979, T=0.021	NR	0.0798636		4e-12
rs11591147	Serum metabolite levels (CMS)	31636271	chr1:55505647	G=0.979, T=0.021	NR	0.0823401		9e-18
rs11591147	Serum metabolite levels (CMS)	31636271	chr1:55505647	G=0.979, T=0.021	NR	0.0704853		1e-18
rs11591147	Serum metabolite levels (CMS)	31636271	chr1:55505647	G=0.979, T=0.021	NR	0.0644385		5e-20
rs11591147	Serum metabolite levels (CMS)	31636271	chr1:55505647	G=0.979, T=0.021	NR	0.0572069		2e-18
rs11591147	Serum metabolite levels (CMS)	31636271	chr1:55505647	G=0.979, T=0.021	NR	0.0979807		5e-17
rs11591147	Serum metabolite levels (CMS)	31636271	chr1:55505647	G=0.979, T=0.021	NR	0.105109		2e-21
rs11591147	Serum metabolite levels (CMS)	31636271	chr1:55505647	G=0.979, T=0.021	NR	0.101036		3e-21
rs11591147	Serum metabolite levels (CMS)	31636271	chr1:55505647	G=0.979, T=0.021	NR	0.0931139		1e-24
rs11591147	Serum metabolite levels (CMS)	31636271	chr1:55505647	G=0.979, T=0.021	NR	0.0917277		4e-23
rs11591147	Serum metabolite levels (CMS)	31636271	chr1:55505647	G=0.979, T=0.021	NR	0.0958688		4e-20
rs11591147	Serum metabolite levels (CMS)	31636271	chr1:55505647	G=0.979, T=0.021	NR	0.0966611		8e-19
rs11591147	Serum metabolite levels (CMS)	31636271	chr1:55505647	G=0.979, T=0.021	NR	0.0669195		1e-16
rs11591147	Serum metabolite levels (CMS)	31636271	chr1:55505647	G=0.979, T=0.021	NR	0.0722506		3e-23
rs11591147	Serum metabolite levels (CMS)	31636271	chr1:55505647	G=0.979, T=0.021	NR	0.0701111		3e-17
rs11591147	Serum metabolite levels (CMS)	31636271	chr1:55505647	G=0.979, T=0.021	NR	0.0553814		9e-11
rs11591147	Serum metabolite levels (CMS)	31636271	chr1:55505647	G=0.979, T=0.021	NR	0.0721357		4e-16
rs11591147	Serum metabolite levels (CMS)	31636271	chr1:55505647	G=0.979, T=0.021	NR	0.0741718		2e-17
rs11591147	Serum metabolite levels (CMS)	31636271	chr1:55505647	G=0.979, T=0.021	NR	0.0546277		2e-19
rs11591147	Serum metabolite levels (CMS)	31636271	chr1:55505647	G=0.979, T=0.021	NR	0.055474		5e-11
rs11591147	Serum metabolite levels (CMS)	31636271	chr1:55505647	G=0.979, T=0.021	NR	0.0516836		1e-16
rs11591147	Serum metabolite levels (CMS)	31636271	chr1:55505647	G=0.979, T=0.021	NR	0.053519		2e-13
rs11591147	Cardiovascular disease	30595370	chr1:55505647	G=0.979, T=0.021	NR			1e-11
rs11591147	Plasma proprotein convertase subtilisin/kexin type 9 levels in stable coronary artery disease	29748315	chr1:55505647	G=0.979, T=0.021	0.0121655	0.315	0.24-0.39	2e-17
rs11591147	Plasma proprotein convertase subtilisin/kexin type 9 levels in stable coronary artery disease	29748315	chr1:55505647	G=0.979, T=0.021	0.0123626	0.374259		6e-16
rs11591147	Low density lipoprotein cholesterol levels (on statin treatment)	31969989	chr1:55505647	G=0.979, T=0.021	0.011	0.073	0.049-0.097	8e-10
rs11591147	Serum metabolite levels (CMS)	31636271	chr1:55505647	G=0.979, T=0.021	NR	0.0631161		9e-16
rs11591147	Serum metabolite levels (CMS)	31636271	chr1:55505647	G=0.979, T=0.021	NR	0.0754555		2e-14
rs11591147	Serum metabolite levels (CMS)	31636271	chr1:55505647	G=0.979, T=0.021	NR	0.0731577		1e-24
rs11591147	Serum metabolite levels	31636271	chr1:55505647	G=0.979, T=0.021	NR	0.0722613		1e-06
rs11591147	Serum metabolite levels	31636271	chr1:55505647	G=0.979, T=0.021	NR	0.0714336		1e-06
rs11591147	Serum metabolite levels	31636271	chr1:55505647	G=0.979, T=0.021	NR	0.0702664		2e-06
rs11591147	LDL cholesterol x physical activity interaction (2df test)	30670697	chr1:55505647	G=0.979, T=0.021	0.0194			6e-158
rs11591147	Total cholesterol levels	29507422	chr1:55505647	G=0.979, T=0.021	0.987	0.413		5e-56
rs11591147	Total cholesterol levels	29507422	chr1:55505647	G=0.979, T=0.021	0.989	0.464		9e-11
rs11591147	Total cholesterol levels	29507422	chr1:55505647	G=0.979, T=0.021	NR	0.458		5e-11
rs11591147	Osteoarthritis of the knee (with total joint replacement)	29436472	chr1:55505647	G=0.979, T=0.021	0.017137	1.56	1.25-1.95	9e-06
rs11591147	Coronary artery disease	29212778	chr1:55505647	G=0.979, T=0.021	0.016	0.282	0.23-0.33	2e-25
rs11591147	Coronary artery disease	29212778	chr1:55505647	G=0.979, T=0.021	0.0163	0.2821	0.23-0.34	2e-25
rs11591147	Coronary artery disease	29212778	chr1:55505647	G=0.979, T=0.021	0.0164	0.2406	0.19-0.29	2e-22
rs11591147	Coronary artery disease (myocardial infarction, percutaneous transluminal coronary angioplasty, coronary artery bypass grafting, angina or chromic ischemic heart disease)	28714975	chr1:55505647	G=0.979, T=0.021	0.984	1.25	1.16-1.34	3e-10
rs11591147	LDL cholesterol	18193044	chr1:55505647	G=0.979, T=0.021	0.01	0.47	0.41-0.53	2e-44
rs11591147	Response to statins (LDL cholesterol change)	22331829	chr1:55505647	G=0.979, T=0.021	NR	5	3.43-6.57/	5e-09
rs11591147	LDL cholesterol	25961943	chr1:55505647	G=0.979, T=0.021	0.98	0.528	0.48-0.58..	2e-92
rs11591147	Total cholesterol levels	33339817	chr1:55505647	G=0.979, T=0.021	NR	0.4533	0.4-0.51	2e-59
rs11591147	Low density lipoprotein cholesterol levels	33339817	chr1:55505647	G=0.979, T=0.021	NR	0.4795	0.43-0.53	2e-67
rs11591147	Myocardial infarction	33532862	chr1:55505647	G=0.979, T=0.021	0.984027	1.34	1.25-1.44	2e-16
rs11591147	Myocardial infarction	33532862	chr1:55505647	G=0.979, T=0.021	0.983216	1.31	1.21-1.42	8e-11
rs11591147	Medication use (HMG CoA reductase inhibitors)	31015401	chr1:55505647	G=0.979, T=0.021	0.017203	0.362324	0.32-0.4	9e-64
rs11591147	Low density lipoprotein cholesterol levels	31217584	chr1:55505647	G=0.979, T=0.021	NR	21.5141	17.94-25.09	4e-32
rs11591147	Total cholesterol levels	31217584	chr1:55505647	G=0.979, T=0.021	NR	21.1719	17.13-25.21	9e-25
rs11591147	Total cholesterol levels	36220816	chr1:55505647	G=0.979, T=0.021	NR	22.9881	20.39-25.58/	2e-67
rs11591147	Cholesterol levels	36357675	chr1:55505647	G=0.979, T=0.021	0.018	0.305444	0.23-0.38	1e-15
rs11591147	Low density lipoprotein cholesterol levels	36220816	chr1:55505647	G=0.979, T=0.021	NR	22.9613	20.55-25.37/	6e-78
rs11591147	Low-density lipoprotein levels (MTAG)	36376304	chr1:55505647	G=0.979, T=0.021	NR	0.07333	0.063-0.084	4e-44
rs11591147	High-density lipoprotein levels (MTAG)	36376304	chr1:55505647	G=0.979, T=0.021	NR	0.09803	0.078-0.118	1e-22
rs11591147	Medication use for hyperlipidemia (number of purchases)	36653479	chr1:55505647	G=0.979, T=0.021	NR	0.140028	0.13-0.15	2e-215
rs11591147	Free cholesterol to total lipids ratio in large LDL	35213538	chr1:55505647	G=0.979, T=0.021	0.982543	0.182593	0.15-0.21	2e-34
rs11591147	Triglyceride levels in large LDL	35213538	chr1:55505647	G=0.979, T=0.021	0.982543	0.124988	0.095-0.155	5e-16
rs11591147	Cholesterol to total lipids ratio in large VLDL	35213538	chr1:55505647	G=0.979, T=0.021	0.982546	0.244262	0.21-0.27	8e-57
rs11591147	Cholesterol levels in large VLDL	35213538	chr1:55505647	G=0.979, T=0.021	0.982543	0.130846	0.1-0.16	2e-17
rs11591147	Free cholesterol levels in LDL	35213538	chr1:55505647	G=0.979, T=0.021	0.982543	0.324014	0.29-0.35	3e-96
rs11591147	Total lipid levels in LDL	35213538	chr1:55505647	G=0.979, T=0.021	0.982543	0.302525	0.27-0.33	6e-83
rs11591147	Cholesterol to total lipids ratio in medium LDL	35213538	chr1:55505647	G=0.979, T=0.021	0.982543	0.14823	0.12-0.18	5e-21
rs11591147	Triglycerides to total lipids ratio in large LDL	35213538	chr1:55505647	G=0.979, T=0.021	0.982543	0.188325	0.16-0.22	6e-35
rs11591147	Cholesteryl esters to total lipids ratio in large VLDL	35213538	chr1:55505647	G=0.979, T=0.021	0.982546	0.236934	0.21-0.27	9e-56
rs11591147	Triglycerides to total lipids ratio in large VLDL	35213538	chr1:55505647	G=0.979, T=0.021	0.982546	0.232351	0.2-0.26	9e-50
rs11591147	Phospholipid levels in medium HDL	35213538	chr1:55505647	G=0.979, T=0.021	0.982543	0.118904	0.09-0.148	6e-16
rs11591147	Free cholesterol levels in medium LDL	35213538	chr1:55505647	G=0.979, T=0.021	0.982543	0.309686	0.28-0.34	2e-86
rs11591147	Free cholesterol levels in large LDL	35213538	chr1:55505647	G=0.979, T=0.021	0.982543	0.323486	0.29-0.35	3e-97
rs11591147	Phospholipid levels in large LDL	35213538	chr1:55505647	G=0.979, T=0.021	0.982543	0.314459	0.28-0.35	4e-90
rs11591147	Phospholipid levels in LDL	35213538	chr1:55505647	G=0.979, T=0.021	0.982543	0.3144	0.28-0.35	3e-89
rs11591147	Average diameter for LDL particles	35213538	chr1:55505647	G=0.979, T=0.021	0.982543	0.131785	0.1-0.16	9e-18
rs11591147	Cholesteryl ester levels in medium HDL	35213538	chr1:55505647	G=0.979, T=0.021	0.982543	0.0939653	0.065-0.122	1e-10
rs11591147	Free cholesterol to total lipids ratio in medium HDL	35213538	chr1:55505647	G=0.979, T=0.021	0.982543	0.0814009	0.054-0.109	5e-09
rs11591147	Total lipid levels in large LDL	35213538	chr1:55505647	G=0.979, T=0.021	0.982543	0.306902	0.28-0.34	2e-86
rs11591147	Concentration of large LDL particles	35213538	chr1:55505647	G=0.979, T=0.021	0.982543	0.330722	0.3-0.36	7e-99
rs11591147	Free cholesterol levels in large VLDL	35213538	chr1:55505647	G=0.979, T=0.021	0.982543	0.087951	0.058-0.118	7e-09
rs11591147	Cholesteryl ester levels in LDL	35213538	chr1:55505647	G=0.979, T=0.021	0.982543	0.29102	0.26-0.32	8e-77
rs11591147	Triglyceride levels in LDL	35213538	chr1:55505647	G=0.979, T=0.021	0.982543	0.109059	0.079-0.139	1e-12
rs11591147	Cholesteryl ester levels in medium LDL	35213538	chr1:55505647	G=0.979, T=0.021	0.982543	0.257865	0.23-0.29	3e-60
rs11591147	Cholesterol levels in IDL	35213538	chr1:55505647	G=0.979, T=0.021	0.982543	0.317132	0.29-0.35	1e-96
rs11591147	Cholesteryl ester levels in large VLDL	35213538	chr1:55505647	G=0.979, T=0.021	0.982543	0.17375	0.14-0.2	4e-29
rs11591147	Free cholesterol to total lipids ratio in large VLDL	35213538	chr1:55505647	G=0.979, T=0.021	0.982546	0.184283	0.15-0.21	3e-32
rs11591147	Concentration of LDL particles	35213538	chr1:55505647	G=0.979, T=0.021	0.982543	0.32044	0.29-0.35	2e-92
rs11591147	Total lipid levels in medium HDL	35213538	chr1:55505647	G=0.979, T=0.021	0.982543	0.104648	0.076-0.133	7e-13
rs11591147	Cholesterol levels in medium LDL	35213538	chr1:55505647	G=0.979, T=0.021	0.982543	0.27701	0.25-0.31	4e-69
rs11591147	Free cholesterol to total lipids ratio in medium LDL	35213538	chr1:55505647	G=0.979, T=0.021	0.982543	0.108907	0.08-0.138	4e-13
rs11591147	Cholesterol to total lipids ratio in IDL	35213538	chr1:55505647	G=0.979, T=0.021	0.982543	0.172523	0.14-0.2	1e-29
rs11591147	Cholesterol to total lipids ratio in large HDL	35213538	chr1:55505647	G=0.979, T=0.021	0.982543	0.121975	0.093-0.151	2e-16
rs11591147	Cholesteryl esters to total lipids ratio in large HDL	35213538	chr1:55505647	G=0.979, T=0.021	0.982543	0.0927373	0.063-0.122	6e-10
rs11591147	Phospholipids to total lipids ratio in large HDL	35213538	chr1:55505647	G=0.979, T=0.021	0.982543	0.213601	0.18-0.24	5e-45
rs11591147	Cholesteryl esters to total lipids ratio in IDL	35213538	chr1:55505647	G=0.979, T=0.021	0.982543	0.1319	0.1-0.16	7e-18
rs11591147	Phospholipid levels in IDL	35213538	chr1:55505647	G=0.979, T=0.021	0.982543	0.327491	0.3-0.36	2e-103
rs11591147	Cholesterol to total lipids ratio in large LDL	35213538	chr1:55505647	G=0.979, T=0.021	0.982543	0.181934	0.15-0.21	9e-33
rs11591147	Concentration of IDL particles	35213538	chr1:55505647	G=0.979, T=0.021	0.982543	0.346654	0.32-0.38	8e-110
rs11591147	Triglycerides to total lipids ratio in IDL	35213538	chr1:55505647	G=0.979, T=0.021	0.982543	0.20278	0.17-0.23	3e-41
rs11591147	Cholesterol levels in large LDL	35213538	chr1:55505647	G=0.979, T=0.021	0.982543	0.306667	0.28-0.34	2e-86
rs11591147	Free cholesterol levels in IDL	35213538	chr1:55505647	G=0.979, T=0.021	0.982543	0.326041	0.3-0.36	1e-101
rs11591147	Free cholesterol to total lipids ratio in IDL	35213538	chr1:55505647	G=0.979, T=0.021	0.982543	0.149405	0.12-0.18	1e-21
rs11591147	Total lipid levels in IDL	35213538	chr1:55505647	G=0.979, T=0.021	0.982543	0.319329	0.29-0.35	7e-98
rs11591147	Free cholesterol to total lipids ratio in large HDL	35213538	chr1:55505647	G=0.979, T=0.021	0.982543	0.214652	0.19-0.24	9e-49
rs11591147	Cholesteryl ester levels in IDL	35213538	chr1:55505647	G=0.979, T=0.021	0.982543	0.31172	0.28-0.34	2e-93
rs11591147	Triglyceride levels in IDL	35213538	chr1:55505647	G=0.979, T=0.021	0.982543	0.102722	0.073-0.133	2e-11
rs11591147	Cholesteryl ester levels in large LDL	35213538	chr1:55505647	G=0.979, T=0.021	0.982543	0.297334	0.27-0.33	4e-81
rs11591147	Concentration of medium LDL particles	35213538	chr1:55505647	G=0.979, T=0.021	0.982543	0.27799	0.25-0.31	2e-69
rs11591147	Cholesterol levels in medium VLDL	35213538	chr1:55505647	G=0.979, T=0.021	0.982543	0.32703	0.3-0.36	2e-96
rs11591147	Free cholesterol to total lipids ratio in medium VLDL	35213538	chr1:55505647	G=0.979, T=0.021	0.982543	0.289129	0.26-0.32	3e-83
rs11591147	Free cholesterol levels in medium VLDL	35213538	chr1:55505647	G=0.979, T=0.021	0.982543	0.281851	0.25-0.31	7e-72
rs11591147	Phospholipids to total lipids ratio in medium VLDL	35213538	chr1:55505647	G=0.979, T=0.021	0.982543	0.316447	0.29-0.35	1e-97
rs11591147	Phospholipids to total lipids ratio in small HDL	35213538	chr1:55505647	G=0.979, T=0.021	0.982543	0.199045	0.17-0.23	3e-39
rs11591147	Triglycerides to total lipids ratio in medium LDL	35213538	chr1:55505647	G=0.979, T=0.021	0.982543	0.204022	0.17-0.23	5e-40
rs11591147	Phospholipid levels in medium VLDL	35213538	chr1:55505647	G=0.979, T=0.021	0.982543	0.253243	0.22-0.28	1e-58
rs11591147	Triglycerides to total lipids ratio in medium VLDL	35213538	chr1:55505647	G=0.979, T=0.021	0.982543	0.270634	0.24-0.3	2e-74
rs11591147	Total cholesterol minus HDL-C levels	35213538	chr1:55505647	G=0.979, T=0.021	0.982543	0.311201	0.28-0.34	5e-88
rs11591147	Phosphatidylcholine levels	35213538	chr1:55505647	G=0.979, T=0.021	0.982536	0.0835336	0.055-0.112	1e-08
rs11591147	Free cholesterol to total lipids ratio in small HDL	35213538	chr1:55505647	G=0.979, T=0.021	0.982543	0.238926	0.21-0.27	7e-58
rs11591147	Total lipid levels in medium LDL	35213538	chr1:55505647	G=0.979, T=0.021	0.982543	0.275282	0.24-0.31	2e-68
rs11591147	Cholesteryl esters to total lipids ratio in medium VLDL	35213538	chr1:55505647	G=0.979, T=0.021	0.982543	0.238043	0.21-0.27	8e-59
rs11591147	Omega-3 fatty acid levels	35213538	chr1:55505647	G=0.979, T=0.021	0.982536	0.0941458	0.065-0.124	4e-10
rs11591147	Phosphoglycerides levels	35213538	chr1:55505647	G=0.979, T=0.021	0.982536	0.0841679	0.055-0.113	1e-08
rs11591147	Cholesterol to total lipids ratio in small HDL	35213538	chr1:55505647	G=0.979, T=0.021	0.982543	0.132121	0.1-0.16	1e-17
rs11591147	Phospholipid levels in medium LDL	35213538	chr1:55505647	G=0.979, T=0.021	0.982543	0.286793	0.26-0.32	5e-74
rs11591147	Cholesterol to total lipids ratio in medium VLDL	35213538	chr1:55505647	G=0.979, T=0.021	0.982543	0.253651	0.22-0.28	5e-66
rs11591147	Omega-6 fatty acid levels	35213538	chr1:55505647	G=0.979, T=0.021	0.982536	0.165697	0.14-0.2	4e-27
rs11591147	Concentration of medium HDL particles	35213538	chr1:55505647	G=0.979, T=0.021	0.982543	0.0877732	0.059-0.116	1e-09
rs11591147	Triglyceride levels in medium LDL	35213538	chr1:55505647	G=0.979, T=0.021	0.982543	0.0938653	0.064-0.124	1e-09
rs11591147	Cholesteryl ester levels in medium VLDL	35213538	chr1:55505647	G=0.979, T=0.021	0.982543	0.344073	0.31-0.37	6e-108
rs11591147	Total lipid levels in medium VLDL	35213538	chr1:55505647	G=0.979, T=0.021	0.982543	0.197244	0.17-0.23	1e-36
rs11591147	Concentration of medium VLDL particles	35213538	chr1:55505647	G=0.979, T=0.021	0.982543	0.240097	0.21-0.27	6e-53
rs11591147	Remnant cholesterol (non-HDL, non-LDL -cholesterol)	35213538	chr1:55505647	G=0.979, T=0.021	0.982543	0.308882	0.28-0.34	6e-87
rs11591147	Cholesteryl esters to total lipids ratio in chylomicrons and extremely large VLDL	35213538	chr1:55505647	G=0.979, T=0.021	0.982573	0.131079	0.1-0.162	2e-16
rs11591147	Apolipoprotein B levels	35213538	chr1:55505647	G=0.979, T=0.021	0.982543	0.323815	0.29-0.35	2e-94
rs11591147	Clinical LDL cholesterol levels	35213538	chr1:55505647	G=0.979, T=0.021	0.982543	0.323797	0.29-0.35	4e-95
rs11591147	Docosahexaenoic acid levels	35213538	chr1:55505647	G=0.979, T=0.021	0.982536	0.112079	0.083-0.141	6e-14
rs11591147	Linoleic acid levels	35213538	chr1:55505647	G=0.979, T=0.021	0.982536	0.155986	0.13-0.19	5e-24
rs11591147	Cholesterol levels in medium HDL	35213538	chr1:55505647	G=0.979, T=0.021	0.982543	0.0866095	0.058-0.115	2e-09
rs11591147	LDL cholesterol levels	35213538	chr1:55505647	G=0.979, T=0.021	0.982543	0.303215	0.27-0.33	2e-83
rs11591147	Coronary artery disease or factor XI levels (pleiotropy)	35285134	chr1:55505647	G=0.979, T=0.021	NR			6e-18
rs11591147	Angina pectoris	34594039	chr1:55505647	G=0.979, T=0.021	NR	0.2179	0.16-0.28	6e-12
rs11591147	Coronary artery disease or von Willebrand factor levels (pleiotropy)	35285134	chr1:55505647	G=0.979, T=0.021	NR			5e-18
rs11591147	Coronary artery disease or factor VIII levels (pleiotropy)	35285134	chr1:55505647	G=0.979, T=0.021	NR			5e-18
rs11591147	Coronary artery disease or fibrinogen levels (pleiotropy)	35285134	chr1:55505647	G=0.979, T=0.021	NR			4e-18
rs11591147	Myocardial infarction	34594039	chr1:55505647	G=0.979, T=0.021	NR	0.3174	0.24-0.39	6e-17
rs11591147	Cholesteryl ester levels in small LDL	35213538	chr1:55505647	G=0.979, T=0.021	0.982543	0.282243	0.25-0.31	6e-72
rs11591147	Free cholesterol to total lipids ratio in small LDL	35213538	chr1:55505647	G=0.979, T=0.021	0.982543	0.128726	0.099-0.158	2e-17
rs11591147	Cholesterol to total lipids ratio in small VLDL	35213538	chr1:55505647	G=0.979, T=0.021	0.982543	0.310713	0.28-0.34	3e-92
rs11591147	Free cholesterol levels in small VLDL	35213538	chr1:55505647	G=0.979, T=0.021	0.982543	0.294517	0.26-0.33	3e-78
rs11591147	Phospholipid levels in small VLDL	35213538	chr1:55505647	G=0.979, T=0.021	0.982543	0.247599	0.22-0.28	3e-56
rs11591147	Saturated fatty acid levels	35213538	chr1:55505647	G=0.979, T=0.021	0.982536	0.0882842	0.058-0.119	1e-08
rs11591147	Cholesteryl ester levels in VLDL	35213538	chr1:55505647	G=0.979, T=0.021	0.982543	0.278681	0.25-0.31	3e-70
rs11591147	Cholesterol to total lipids ratio in small LDL	35213538	chr1:55505647	G=0.979, T=0.021	0.982543	0.160412	0.13-0.19	3e-24
rs11591147	Cholesterol levels in small LDL	35213538	chr1:55505647	G=0.979, T=0.021	0.982543	0.304099	0.27-0.33	4e-83
rs11591147	Total lipid levels in small LDL	35213538	chr1:55505647	G=0.979, T=0.021	0.982543	0.305666	0.27-0.34	4e-84
rs11591147	Cholesterol levels in small VLDL	35213538	chr1:55505647	G=0.979, T=0.021	0.982543	0.275018	0.24-0.31	1e-68
rs11591147	Total lipid levels in small VLDL	35213538	chr1:55505647	G=0.979, T=0.021	0.982543	0.169587	0.14-0.2	8e-28
rs11591147	Total phospholipid levels in lipoprotein particles	35213538	chr1:55505647	G=0.979, T=0.021	0.982543	0.157164	0.13-0.19	8e-26
rs11591147	Free cholesterol levels in small LDL	35213538	chr1:55505647	G=0.979, T=0.021	0.982543	0.329559	0.3-0.36	8e-98
rs11591147	Phospholipid levels in small LDL	35213538	chr1:55505647	G=0.979, T=0.021	0.982543	0.332415	0.3-0.36	1e-99
rs11591147	Concentration of small LDL particles	35213538	chr1:55505647	G=0.979, T=0.021	0.982543	0.300449	0.27-0.33	3e-81
rs11591147	Cholesteryl ester levels in small VLDL	35213538	chr1:55505647	G=0.979, T=0.021	0.982543	0.259988	0.23-0.29	9e-62
rs11591147	Free cholesterol to total lipids ratio in small VLDL	35213538	chr1:55505647	G=0.979, T=0.021	0.982543	0.271361	0.24-0.3	1e-73
rs11591147	Phospholipids to total lipids ratio in small VLDL	35213538	chr1:55505647	G=0.979, T=0.021	0.982543	0.272239	0.24-0.3	7e-74
rs11591147	Sphingomyelin levels	35213538	chr1:55505647	G=0.979, T=0.021	0.982536	0.227522	0.2-0.26	5e-54
rs11591147	Total lipid levels in lipoprotein particles	35213538	chr1:55505647	G=0.979, T=0.021	0.982543	0.206283	0.18-0.24	1e-40
rs11591147	VLDL cholesterol levels	35213538	chr1:55505647	G=0.979, T=0.021	0.982543	0.246233	0.22-0.28	2e-55
rs11591147	Total lipid levels in VLDL	35213538	chr1:55505647	G=0.979, T=0.021	0.982543	0.116113	0.086-0.146	5e-14
rs11591147	Total cholesterol levels	35213538	chr1:55505647	G=0.979, T=0.021	0.982543	0.2722	0.24-0.3	2e-71
rs11591147	Total free cholesterol levels	35213538	chr1:55505647	G=0.979, T=0.021	0.982543	0.284735	0.25-0.31	1e-76
rs11591147	Low density lipoprotein cholesterol levels	32226016	chr1:55505647	G=0.979, T=0.021	NR	0.548	0.46-0.64/	4e-32
rs11591147	Total cholesterol levels	32226016	chr1:55505647	G=0.979, T=0.021	NR	0.48	0.39-0.57/	9e-25
rs11591147	Polyunsaturated fatty acid levels	35213538	chr1:55505647	G=0.979, T=0.021	0.982536	0.167284	0.14-0.2	6e-28
rs11591147	Total esterified cholesterol levels	35213538	chr1:55505647	G=0.979, T=0.021	0.982543	0.265257	0.24-0.3	2e-68
rs11591147	Cholesterol esters in small VLDL	38448586	chr1:55505647	G=0.979, T=0.021	0.0291	0.3128	0.28-0.34	1e-102
rs11591147	Total cholesterol to total lipids ratio in small VLDL	38448586	chr1:55505647	G=0.979, T=0.021	0.0291	0.293	0.26-0.32	7e-90
rs11591147	Cholesteryl esters to total lipids ratio in small VLDL	38448586	chr1:55505647	G=0.979, T=0.021	0.0292	0.2932	0.26-0.32	5e-90
rs11591147	Free cholesterol in small VLDL	38448586	chr1:55505647	G=0.979, T=0.021	0.0292	0.1649	0.14-0.19	9e-30
rs11591147	Total lipids in small VLDL	38448586	chr1:55505647	G=0.979, T=0.021	0.0292	0.1542	0.13-0.18	3e-26
rs11591147	Free cholesterol to total lipids ratio in small VLDL	38448586	chr1:55505647	G=0.979, T=0.021	0.0291	0.0887	0.06-0.117	1e-09
rs11591147	Concentration of small VLDL particles	38448586	chr1:55505647	G=0.979, T=0.021	0.0292	0.1364	0.11-0.16	7e-21
rs11591147	Phospholipids to total lipids ratio in small VLDL	38448586	chr1:55505647	G=0.979, T=0.021	0.0286	0.1784	0.15-0.21	8e-36
rs11591147	Phospholipids in small VLDL	38448586	chr1:55505647	G=0.979, T=0.021	0.0292	0.1373	0.11-0.17	4e-21
rs11591147	Triglycerides to total lipids ratio in small VLDL	38448586	chr1:55505647	G=0.979, T=0.021	0.0286	0.2472	0.22-0.28	5e-67
rs11591147	Total cholines levels	38448586	chr1:55505647	G=0.979, T=0.021	0.0292	0.2394	0.21-0.27	2e-60
rs11591147	Total fatty acids	38448586	chr1:55505647	G=0.979, T=0.021	0.0292	0.2148	0.19-0.24	5e-49
rs11591147	Total phosphoglycerides levels	38448586	chr1:55505647	G=0.979, T=0.021	0.0292	0.1958	0.17-0.22	6e-41
rs11591147	Mean diameter of VLDL particles	38448586	chr1:55505647	G=0.979, T=0.021	0.0286	0.0961	0.068-0.124	2e-11
rs11591147	Total cholesterol levels in VLDL	38448586	chr1:55505647	G=0.979, T=0.021	0.0292	0.2415	0.21-0.27	7e-62
rs11591147	Free cholesterol to total lipids in small HDL percentage (UKB data field 23647)	36764567	chr1:55505647	G=0.979, T=0.021	0.0173273	0.253721	0.22-0.29	1e-48
rs11591147	Cholesterol to total lipids in small LDL percentage (UKB data field 23625)	36764567	chr1:55505647	G=0.979, T=0.021	0.0173273	0.161655	0.13-0.2	5e-19
rs11591147	Phospholipids to total lipids in large HDL percentage (UKB data field 23634)	36764567	chr1:55505647	G=0.979, T=0.021	0.0173273	0.225561	0.19-0.26	1e-37
rs11591147	Free cholesterol to total lipids in large HDL percentage (UKB data field 23637)	36764567	chr1:55505647	G=0.979, T=0.021	0.0173273	0.222064	0.19-0.26	3e-39
rs11591147	Phospholipids in LDL (UKB data field 23413)	36764567	chr1:55505647	G=0.979, T=0.021	0.0173273	0.317157	0.28-0.35	8e-69
rs11591147	Concentration of LDL particles (UKB data field 23429)	36764567	chr1:55505647	G=0.979, T=0.021	0.0173273	0.31906	0.28-0.35	2e-69
rs11591147	Sphingomyelins levels (UKB data field 23438)	36764567	chr1:55505647	G=0.979, T=0.021	0.0173336	0.240039	0.21-0.27	2e-45
rs11591147	Apolipoprotein B to apolipoprotein A1 ratio (UKB data field 23441)	36764567	chr1:55505647	G=0.979, T=0.021	0.0173273	0.296127	0.26-0.33	1e-61
rs11591147	Apolipoprotein B levels (UKB data field 23439)	36764567	chr1:55505647	G=0.979, T=0.021	0.0173273	0.322643	0.29-0.36	4e-71
rs11591147	Free cholesterol in medium VLDL (UKB data field 23507)	36764567	chr1:55505647	G=0.979, T=0.021	0.0173273	0.275776	0.24-0.31	2e-52
rs11591147	Cholesteryl esters in medium VLDL (UKB data field 23506)	36764567	chr1:55505647	G=0.979, T=0.021	0.0173273	0.344177	0.31-0.38	7e-82
rs11591147	Cholesteryl esters in small VLDL (UKB data field 23513)	36764567	chr1:55505647	G=0.979, T=0.021	0.0173273	0.251957	0.22-0.29	5e-44
rs11591147	Cholesterol in small VLDL (UKB data field 23512)	36764567	chr1:55505647	G=0.979, T=0.021	0.0173273	0.267991	0.23-0.3	2e-49
rs11591147	Free cholesterol in small VLDL (UKB data field 23514)	36764567	chr1:55505647	G=0.979, T=0.021	0.0173273	0.289534	0.25-0.33	2e-57
rs11591147	Phospholipids in small VLDL (UKB data field 23511)	36764567	chr1:55505647	G=0.979, T=0.021	0.0173273	0.241076	0.21-0.28	1e-40
rs11591147	Proprotein convertase subtilisin/kexin type 9 levels	34648354	chr1:55505647	G=0.979, T=0.021	0.02	0.883	0.78-0.98	2e-64
rs11591147	Average diameter for LDL particles (UKB data field 23432)	36764567	chr1:55505647	G=0.979, T=0.021	0.0173273	0.14952	0.11-0.18	2e-17
rs11591147	Cholesterol in medium VLDL (UKB data field 23505)	36764567	chr1:55505647	G=0.979, T=0.021	0.0173273	0.32402	0.29-0.36	7e-72
rs11591147	Phospholipids in medium VLDL (UKB data field 23504)	36764567	chr1:55505647	G=0.979, T=0.021	0.0173273	0.247288	0.21-0.28	1e-42
rs11591147	Concentration of very large HDL particles (UKB data field 23551)	36764567	chr1:55505647	G=0.979, T=0.021	0.0173273	0.149474	0.12-0.18	1e-19
rs11591147	Total lipids in very large HDL (UKB data field 23552)	36764567	chr1:55505647	G=0.979, T=0.021	0.0173273	0.121125	0.089-0.153	2e-13
rs11591147	Free cholesterol in small LDL (UKB data field 23549)	36764567	chr1:55505647	G=0.979, T=0.021	0.0173273	0.333343	0.3-0.37	1e-75
rs11591147	Cholesteryl esters in small LDL (UKB data field 23548)	36764567	chr1:55505647	G=0.979, T=0.021	0.0173273	0.280118	0.24-0.32	8e-54
rs11591147	Total cholesterol levels (UKB data field 23400)	36764567	chr1:55505647	G=0.979, T=0.021	0.0173273	0.281182	0.25-0.32	1e-57
rs11591147	Total cholesterol minus HDL-C levels (UKB data field 23401)	36764567	chr1:55505647	G=0.979, T=0.021	0.0173273	0.313452	0.28-0.35	1e-67
rs11591147	Remnant cholesterol (non-HDL, non-LDL -cholesterol) levels (UKB data field 23402)	36764567	chr1:55505647	G=0.979, T=0.021	0.0173273	0.30915	0.27-0.34	4e-66
rs11591147	Total free cholesterol levels (UKB data field 23419)	36764567	chr1:55505647	G=0.979, T=0.021	0.0173273	0.290144	0.26-0.32	3e-60
rs11591147	Free cholesterol in LDL (UKB data field 23421)	36764567	chr1:55505647	G=0.979, T=0.021	0.0173273	0.331354	0.3-0.37	5e-76
rs11591147	Total lipids in small LDL (UKB data field 23545)	36764567	chr1:55505647	G=0.979, T=0.021	0.0173273	0.304821	0.27-0.34	2e-63
rs11591147	Concentration of small LDL particles (UKB data field 23544)	36764567	chr1:55505647	G=0.979, T=0.021	0.0173273	0.294658	0.26-0.33	2e-59
rs11591147	Cholesterol in small LDL (UKB data field 23547)	36764567	chr1:55505647	G=0.979, T=0.021	0.0173273	0.303386	0.27-0.34	9e-63
rs11591147	Free cholesterol in medium LDL (UKB data field 23542)	36764567	chr1:55505647	G=0.979, T=0.021	0.0173273	0.31334	0.28-0.35	5e-67
rs11591147	Phospholipids in small LDL (UKB data field 23546)	36764567	chr1:55505647	G=0.979, T=0.021	0.0173273	0.33392	0.3-0.37	5e-76
rs11591147	Total lipids in very small VLDL (UKB data field 23517)	36764567	chr1:55505647	G=0.979, T=0.021	0.0173273	0.266407	0.23-0.3	6e-51
rs11591147	Concentration of very small VLDL particles (UKB data field 23516)	36764567	chr1:55505647	G=0.979, T=0.021	0.0173273	0.28394	0.25-0.32	4e-57
rs11591147	Phospholipids in very small VLDL (UKB data field 23518)	36764567	chr1:55505647	G=0.979, T=0.021	0.0173273	0.260167	0.23-0.3	2e-48
rs11591147	Cholesteryl esters in very small VLDL (UKB data field 23520)	36764567	chr1:55505647	G=0.979, T=0.021	0.0173273	0.320411	0.29-0.35	5e-75
rs11591147	Cholesterol in very small VLDL (UKB data field 23519)	36764567	chr1:55505647	G=0.979, T=0.021	0.0173273	0.316515	0.28-0.35	1e-72
rs11591147	Concentration of IDL particles (UKB data field 23523)	36764567	chr1:55505647	G=0.979, T=0.021	0.0173273	0.350591	0.32-0.39	3e-85
rs11591147	Free cholesterol in very small VLDL (UKB data field 23521)	36764567	chr1:55505647	G=0.979, T=0.021	0.0173273	0.294005	0.26-0.33	1e-61
rs11591147	Free cholesterol in IDL (UKB data field 23528)	36764567	chr1:55505647	G=0.979, T=0.021	0.0173273	0.332848	0.3-0.37	6e-80
rs11591147	Total lipids in IDL (UKB data field 23524)	36764567	chr1:55505647	G=0.979, T=0.021	0.0173273	0.328522	0.29-0.36	3e-78
rs11591147	Cholesterol in IDL (UKB data field 23526)	36764567	chr1:55505647	G=0.979, T=0.021	0.0173273	0.32773	0.29-0.36	6e-78
rs11591147	Phospholipids in IDL (UKB data field 23525)	36764567	chr1:55505647	G=0.979, T=0.021	0.0173273	0.334667	0.3-0.37	2e-81
rs11591147	Cholesteryl esters in IDL (UKB data field 23527)	36764567	chr1:55505647	G=0.979, T=0.021	0.0173273	0.323545	0.29-0.36	4e-76
rs11591147	Concentration of large LDL particles (UKB data field 23530)	36764567	chr1:55505647	G=0.979, T=0.021	0.0173273	0.332597	0.3-0.37	1e-75
rs11591147	Total lipids in large LDL (UKB data field 23531)	36764567	chr1:55505647	G=0.979, T=0.021	0.0173273	0.313025	0.28-0.35	5e-68
rs11591147	Cholesteryl esters in large LDL (UKB data field 23534)	36764567	chr1:55505647	G=0.979, T=0.021	0.0173273	0.303448	0.27-0.34	6e-64
rs11591147	Cholesterol in large LDL (UKB data field 23533)	36764567	chr1:55505647	G=0.979, T=0.021	0.0173273	0.313709	0.28-0.35	2e-68
rs11591147	Phospholipids in large LDL (UKB data field 23532)	36764567	chr1:55505647	G=0.979, T=0.021	0.0173273	0.318746	0.28-0.35	4e-70
rs11591147	Concentration of medium LDL particles (UKB data field 23537)	36764567	chr1:55505647	G=0.979, T=0.021	0.0173273	0.271347	0.24-0.31	2e-50
rs11591147	Free cholesterol in large LDL (UKB data field 23535)	36764567	chr1:55505647	G=0.979, T=0.021	0.0173273	0.33274	0.3-0.37	1e-77
rs11591147	Total lipids in medium LDL (UKB data field 23538)	36764567	chr1:55505647	G=0.979, T=0.021	0.0173273	0.27401	0.24-0.31	2e-51
rs11591147	Phospholipids in medium LDL (UKB data field 23539)	36764567	chr1:55505647	G=0.979, T=0.021	0.0173273	0.287122	0.25-0.32	2e-56
rs11591147	Cholesterol in medium LDL (UKB data field 23540)	36764567	chr1:55505647	G=0.979, T=0.021	0.0173273	0.275495	0.24-0.31	5e-52
rs11591147	Cholesteryl esters in medium LDL (UKB data field 23541)	36764567	chr1:55505647	G=0.979, T=0.021	0.0173273	0.254639	0.22-0.29	1e-44
rs11591147	Cholesterol in very large HDL (UKB data field 23554)	36764567	chr1:55505647	G=0.979, T=0.021	0.0173273	0.149168	0.12-0.18	2e-19
rs11591147	Cholesterol to total lipids in large VLDL percentage (UKB data field 23590)	36764567	chr1:55505647	G=0.979, T=0.021	0.0173288	0.240473	0.21-0.28	9e-42
rs11591147	Triglycerides to total lipids in large VLDL percentage (UKB data field 23593)	36764567	chr1:55505647	G=0.979, T=0.021	0.0173288	0.224665	0.19-0.26	1e-35
rs11591147	Phospholipids to total lipids in medium VLDL percentage (UKB data field 23594)	36764567	chr1:55505647	G=0.979, T=0.021	0.0173273	0.317532	0.28-0.35	6e-74
rs11591147	Free cholesterol to total lipids in medium VLDL percentage (UKB data field 23597)	36764567	chr1:55505647	G=0.979, T=0.021	0.0173273	0.288765	0.25-0.32	3e-62
rs11591147	Free cholesterol to total lipids in small VLDL percentage (UKB data field 23602)	36764567	chr1:55505647	G=0.979, T=0.021	0.0173273	0.277093	0.24-0.31	2e-57
rs11591147	Cholesteryl esters to total lipids in small VLDL percentage (UKB data field 23601)	36764567	chr1:55505647	G=0.979, T=0.021	0.0173273	0.304631	0.27-0.34	1e-64
rs11591147	Triglycerides to total lipids in very small VLDL percentage (UKB data field 23608)	36764567	chr1:55505647	G=0.979, T=0.021	0.0173273	0.262392	0.23-0.3	4e-52
rs11591147	Cholesterol to total lipids in IDL percentage (UKB data field 23610)	36764567	chr1:55505647	G=0.979, T=0.021	0.0173273	0.186996	0.15-0.22	4e-26
rs11591147	Triglycerides to total lipids in IDL percentage (UKB data field 23613)	36764567	chr1:55505647	G=0.979, T=0.021	0.0173273	0.213387	0.18-0.25	4e-34
rs11591147	Cholesterol to total lipids in large LDL percentage (UKB data field 23615)	36764567	chr1:55505647	G=0.979, T=0.021	0.0173273	0.193519	0.16-0.23	4e-28
rs11591147	Triglycerides to total lipids in medium LDL percentage (UKB data field 23623)	36764567	chr1:55505647	G=0.979, T=0.021	0.0173273	0.206986	0.17-0.24	3e-31
rs11591147	Cholesterol to total lipids in medium LDL percentage (UKB data field 23620)	36764567	chr1:55505647	G=0.979, T=0.021	0.0173273	0.14305	0.11-0.18	3e-15
rs11591147	Cholesteryl esters in very large HDL (UKB data field 23555)	36764567	chr1:55505647	G=0.979, T=0.021	0.0173273	0.135774	0.1-0.17	2e-16
rs11591147	Phospholipids to total lipids in very large VLDL percentage (UKB data field 23584)	36764567	chr1:55505647	G=0.979, T=0.021	0.0172506	0.229637	0.19-0.27	7e-37
rs11591147	Cholesteryl esters to total lipids in chylomicrons and extremely large VLDL percentage (UKB data field 23581)	36764567	chr1:55505647	G=0.979, T=0.021	0.0172693	0.137351	0.1-0.17	6e-14
rs11591147	Cholesterol to total lipids in very large VLDL percentage (UKB data field 23585)	36764567	chr1:55505647	G=0.979, T=0.021	0.0172506	0.215307	0.18-0.25	6e-35
rs11591147	Cholesteryl esters to total lipids in very large VLDL percentage (UKB data field 23586)	36764567	chr1:55505647	G=0.979, T=0.021	0.0172506	0.207503	0.17-0.24	1e-32
rs11591147	Cholesteryl esters to total lipids in medium VLDL percentage (UKB data field 23596)	36764567	chr1:55505647	G=0.979, T=0.021	0.0173273	0.242052	0.21-0.28	2e-45
rs11591147	Cholesterol to total lipids in small VLDL percentage (UKB data field 23600)	36764567	chr1:55505647	G=0.979, T=0.021	0.0173273	0.311596	0.28-0.35	3e-69
rs11591147	Free cholesterol to total lipids in very small VLDL percentage (UKB data field 23607)	36764567	chr1:55505647	G=0.979, T=0.021	0.0173273	0.273122	0.24-0.31	1e-51
rs11591147	Cholesteryl esters to total lipids in very small VLDL percentage (UKB data field 23606)	36764567	chr1:55505647	G=0.979, T=0.021	0.0173273	0.225456	0.19-0.26	2e-39
rs11591147	Cholesteryl esters to total lipids in IDL percentage (UKB data field 23611)	36764567	chr1:55505647	G=0.979, T=0.021	0.0173273	0.150814	0.12-0.19	1e-17
rs11591147	Triglycerides to total lipids in large LDL percentage (UKB data field 23618)	36764567	chr1:55505647	G=0.979, T=0.021	0.0173273	0.194791	0.16-0.23	3e-28
rs11591147	Free cholesterol in very large HDL (UKB data field 23556)	36764567	chr1:55505647	G=0.979, T=0.021	0.0173273	0.190158	0.16-0.22	5e-29
rs11591147	Free cholesterol to total lipids in very large VLDL percentage (UKB data field 23587)	36764567	chr1:55505647	G=0.979, T=0.021	0.0172506	0.217578	0.18-0.25	5e-35
rs11591147	Triglycerides to total lipids in very large VLDL percentage (UKB data field 23588)	36764567	chr1:55505647	G=0.979, T=0.021	0.0172506	0.24845	0.21-0.28	5e-45
rs11591147	Free cholesterol to total lipids in large VLDL percentage (UKB data field 23592)	36764567	chr1:55505647	G=0.979, T=0.021	0.0173288	0.175084	0.14-0.21	2e-22
rs11591147	Cholesteryl esters to total lipids in large VLDL percentage (UKB data field 23591)	36764567	chr1:55505647	G=0.979, T=0.021	0.0173288	0.235396	0.2-0.27	1e-41
rs11591147	Cholesterol to total lipids in medium VLDL percentage (UKB data field 23595)	36764567	chr1:55505647	G=0.979, T=0.021	0.0173273	0.256524	0.22-0.29	2e-50
rs11591147	Triglycerides to total lipids in medium VLDL percentage (UKB data field 23598)	36764567	chr1:55505647	G=0.979, T=0.021	0.0173273	0.27303	0.24-0.31	1e-56
rs11591147	Phospholipids to total lipids in small VLDL percentage (UKB data field 23599)	36764567	chr1:55505647	G=0.979, T=0.021	0.0173273	0.277316	0.24-0.31	3e-57
rs11591147	Triglycerides to total lipids in small VLDL percentage (UKB data field 23603)	36764567	chr1:55505647	G=0.979, T=0.021	0.0173273	0.306218	0.27-0.34	9e-68
rs11591147	Cholesterol to total lipids in very small VLDL percentage (UKB data field 23605)	36764567	chr1:55505647	G=0.979, T=0.021	0.0173273	0.239978	0.21-0.27	5e-44
rs11591147	Clinical LDL cholesterol levels (UKB data field 23404)	36764567	chr1:55505647	G=0.979, T=0.021	0.0173273	0.327715	0.29-0.36	8e-74
rs11591147	LDL cholesterol levels (UKB data field 23405)	36764567	chr1:55505647	G=0.979, T=0.021	0.0173273	0.307335	0.27-0.34	5e-65
rs11591147	Cholesteryl esters in VLDL (UKB data field 23416)	36764567	chr1:55505647	G=0.979, T=0.021	0.0173273	0.272273	0.24-0.31	5e-51
rs11591147	Cholesteryl esters in LDL (UKB data field 23417)	36764567	chr1:55505647	G=0.979, T=0.021	0.0173273	0.293904	0.26-0.33	2e-59
rs11591147	Total esterified cholesterol levels (UKB data field 23415)	36764567	chr1:55505647	G=0.979, T=0.021	0.0173273	0.275524	0.24-0.31	9e-56
rs11591147	Total lipids in LDL (UKB data field 23425)	36764567	chr1:55505647	G=0.979, T=0.021	0.0173273	0.30595	0.27-0.34	3e-64
rs11591147	Sterol ester (27:1/16:0) levels	36193934	chr1:55505647	G=0.979, T=0.021	NR	0.3512	0.23-0.47	6e-09
rs11591147	Sphingomyelin (d40:2) levels	36193934	chr1:55505647	G=0.979, T=0.021	NR	0.3934	0.24-0.55	1e-06
rs11591147	Sphingomyelin (d34:1) levels	36193934	chr1:55505647	G=0.979, T=0.021	NR	0.523323	0.37-0.68	7e-11
rs11591147	Sphingomyelin (d38:1) levels	36193934	chr1:55505647	G=0.979, T=0.021	NR	0.4577	0.3-0.61	1e-08
rs11591147	Sphingomyelin (d34:1) levels	36193934	chr1:55505647	G=0.979, T=0.021	NR	0.3681	0.25-0.49	1e-09
rs11591147	LDL cholesterol	24507774	chr1:55505647	G=0.979, T=0.021	0.0154	17	/	3e-59
rs11591147	Forns index in high alcohol intake	32561361	chr1:55505647	G=0.979, T=0.021	0.01754	0.01217		8e-12
rs11591147	Serum 25-Hydroxyvitamin D levels	32242144	chr1:55505647	G=0.979, T=0.021	0.981959	0.046	0.032-0.06	4e-10
rs11591147	LDL cholesterol	30275531	chr1:55505647	G=0.979, T=0.021	0.0149	0.3952	0.37-0.42-1	3e-257
rs11591147	Total cholesterol levels	30275531	chr1:55505647	G=0.979, T=0.021	0.015	0.325	0.3-0.35-1	8e-175
rs11591147	Total cholesterol levels	33462484	chr1:55505647	G=0.979, T=0.021	NR	0.4371	0.42-0.46	0
rs11591147	Abdominal aortic aneurysm	32981348	chr1:55505647	G=0.979, T=0.021	0.9839	1.58	1.38-1.82	6e-11
rs11591147	Lipoprotein (a) levels	33730874	chr1:55505647	G=0.979, T=0.021	NR	0.039901	0.024-0.056/	5e-13
rs11591147	Serum levels of protein PCSK9	35078996	chr1:55505647	G=0.979, T=0.021	0.01176	1.09951	0.94-1.26	2e-41
rs11591147	Serum levels of protein PCSK9	35078996	chr1:55505647	G=0.979, T=0.021	0.01176	1.0396	0.87-1.21	6e-32
rs11591147	PCSK9 levels	34590679	chr1:55505647	G=0.979, T=0.021	0.0144343	0.29342	0.25-0.33	9e-49
rs11591147	PCSK9 levels	34590679	chr1:55505647	G=0.979, T=0.021	0.0144343	0.31965	0.28-0.36	2e-46
rs11591147	Low density lipoprotein cholesterol levels	33462484	chr1:55505647	G=0.979, T=0.021	NR	0.4782	0.46-0.5	0
rs11591147	Familial combined hyperlipidemia defined by Mexico criteria	34906840	chr1:55505647	G=0.979, T=0.021	0.982411	0.676738	0.47-0.88	4e-13
rs11591147	Familial combined hyperlipidemia defined by Dutch criteria	34906840	chr1:55505647	G=0.979, T=0.021	0.982411	0.450003	0.35-0.55	9e-21
rs11591147	Familial combined hyperlipidemia defined by Goldstein criteria	34906840	chr1:55505647	G=0.979, T=0.021	0.982411	0.732224	0.37-1.1	9e-06
rs11591147	Familial combined hyperlipidemia defined by Brunzell criteria	34906840	chr1:55505647	G=0.979, T=0.021	0.982411	0.603121	0.38-0.83	1e-08
rs11591147	Familial combined hyperlipidemia defined by Consensus criteria	34906840	chr1:55505647	G=0.979, T=0.021	0.982411	0.623922	0.55-0.7	9e-76
rs11591147	Apolipoprotein B levels	33462484	chr1:55505647	G=0.979, T=0.021	NR	0.4501	0.43-0.47	0
rs11591147	Dyslipidemia	33893285	chr1:55505647	G=0.979, T=0.021	0.014	0.52		4e-28
rs11591147	Non-HDL cholesterol levels	34887591	chr1:55505647	G=0.979, T=0.021	0.00718718	0.524412	0.42-0.63	4e-21
rs11591147	Total cholesterol levels	34887591	chr1:55505647	G=0.979, T=0.021	NR			0
rs11591147	Ideal cardiovascular health score (clinical and behavioral)	35613103	chr1:55505647	G=0.979, T=0.021	0.01	0.21		7e-16
rs11591147	Total cholesterol levels	34887591	chr1:55505647	G=0.979, T=0.021	0.0161905	0.37713	0.37-0.39	0
rs11591147	Triglycerides to total lipids ratio in small LDL	35213538	chr1:55505647	G=0.979, T=0.021	0.982543	0.187938	0.16-0.22	2e-35
rs11591147	Cholesteryl esters to total lipids ratio in small VLDL	35213538	chr1:55505647	G=0.979, T=0.021	0.982543	0.308006	0.28-0.34	7e-88
rs11591147	Concentration of small VLDL particles	35213538	chr1:55505647	G=0.979, T=0.021	0.982543	0.163232	0.13-0.19	5e-26
rs11591147	Triglycerides to total lipids ratio in small VLDL	35213538	chr1:55505647	G=0.979, T=0.021	0.982543	0.303948	0.27-0.33	2e-89
rs11591147	Total fatty acid levels	35213538	chr1:55505647	G=0.979, T=0.021	0.982536	0.10863	0.078-0.139	3e-12
rs11591147	Degree of unsaturation	35213538	chr1:55505647	G=0.979, T=0.021	0.982536	0.0971407	0.068-0.126	8e-11
rs11591147	Free cholesterol levels in VLDL	35213538	chr1:55505647	G=0.979, T=0.021	0.982543	0.195725	0.17-0.23	4e-36
rs11591147	Phospholipids to total lipids ratio in very large VLDL	35213538	chr1:55505647	G=0.979, T=0.021	0.982599	0.244698	0.21-0.28	3e-54
rs11591147	Cholesterol to total lipids ratio in very small VLDL	35213538	chr1:55505647	G=0.979, T=0.021	0.982543	0.231585	0.2-0.26	6e-55
rs11591147	Cholesterol levels in very small VLDL	35213538	chr1:55505647	G=0.979, T=0.021	0.982543	0.314264	0.28-0.34	2e-94
rs11591147	Triglycerides to total lipids ratio in very large VLDL	35213538	chr1:55505647	G=0.979, T=0.021	0.982599	0.246654	0.22-0.28	8e-59
rs11591147	Cholesteryl ester levels in very small VLDL	35213538	chr1:55505647	G=0.979, T=0.021	0.982543	0.316902	0.29-0.35	6e-97
rs11591147	Free cholesterol levels in very small VLDL	35213538	chr1:55505647	G=0.979, T=0.021	0.982543	0.294853	0.26-0.33	9e-82
rs11591147	Cholesteryl esters to total lipids ratio in very small VLDL	35213538	chr1:55505647	G=0.979, T=0.021	0.982543	0.215908	0.19-0.24	1e-48
rs11591147	Free cholesterol to total lipids ratio in very small VLDL	35213538	chr1:55505647	G=0.979, T=0.021	0.982543	0.273288	0.24-0.3	1e-68
rs11591147	Total lipid levels in very small VLDL	35213538	chr1:55505647	G=0.979, T=0.021	0.982543	0.266913	0.24-0.3	2e-67
rs11591147	Concentration of very small VLDL particles	35213538	chr1:55505647	G=0.979, T=0.021	0.982543	0.285235	0.25-0.32	5e-76
rs11591147	Phospholipid levels in very small VLDL	35213538	chr1:55505647	G=0.979, T=0.021	0.982543	0.261364	0.23-0.29	2e-64
rs11591147	Triglycerides to total lipids ratio in very small VLDL	35213538	chr1:55505647	G=0.979, T=0.021	0.982543	0.254105	0.22-0.28	2e-65
rs11591147	Cholesterol to total lipids ratio in chylomicrons and extremely large VLDL	35213538	chr1:55505647	G=0.979, T=0.021	0.982573	0.0954523	0.064-0.126	2e-09
rs11591147	Sphingomyelin_42:2_[M+OAc]1- levels	34503513	chr1:55505647	G=0.979, T=0.021	NR	0.207321	0.14-0.27	3e-10
rs11591147	Cholesteryl ester levels in very large HDL	35213538	chr1:55505647	G=0.979, T=0.021	0.982543	0.11885	0.091-0.146	3e-17
rs11591147	Phospholipid levels in very large HDL	35213538	chr1:55505647	G=0.979, T=0.021	0.982543	0.0808208	0.053-0.109	1e-08
rs11591147	Cholesteryl esters to total lipids ratio in very large VLDL	35213538	chr1:55505647	G=0.979, T=0.021	0.982599	0.200937	0.17-0.23	1e-40
rs11591147	Cholesteryl ester levels in very large VLDL	35213538	chr1:55505647	G=0.979, T=0.021	0.982543	0.167989	0.14-0.2	2e-27
rs11591147	Phospholipid levels in VLDL	35213538	chr1:55505647	G=0.979, T=0.021	0.982543	0.163783	0.13-0.19	4e-26
rs11591147	Concentration of VLDL particles	35213538	chr1:55505647	G=0.979, T=0.021	0.982543	0.210914	0.18-0.24	1e-41
rs11591147	Cholesterol levels in very large HDL	35213538	chr1:55505647	G=0.979, T=0.021	0.982543	0.133317	0.11-0.16	6e-21
rs11591147	Free cholesterol levels in very large HDL	35213538	chr1:55505647	G=0.979, T=0.021	0.982543	0.178287	0.15-0.21	5e-34
rs11591147	Total lipid levels in very large HDL	35213538	chr1:55505647	G=0.979, T=0.021	0.982543	0.107163	0.079-0.135	3e-14
rs11591147	Concentration of very large HDL particles	35213538	chr1:55505647	G=0.979, T=0.021	0.982543	0.134641	0.11-0.16	2e-21
rs11591147	Cholesterol levels in very large VLDL	35213538	chr1:55505647	G=0.979, T=0.021	0.982543	0.124929	0.095-0.155	4e-16
rs11591147	Cholesterol to total lipids ratio in very large VLDL	35213538	chr1:55505647	G=0.979, T=0.021	0.982599	0.209061	0.18-0.24	9e-44
rs11591147	Free cholesterol to total lipids ratio in very large VLDL	35213538	chr1:55505647	G=0.979, T=0.021	0.982599	0.216328	0.19-0.25	1e-45
rs11591147	Free cholesterol levels in large LDL	27005778	chr1:55505647	G=0.979, T=0.021	NR	0.533503	0.13	3e-61
rs11591147	Sterol ester (27:1/16:0) levels	37907536	chr1:55505647	G=0.979, T=0.021	0.0332154	0.390076	0.3-0.48	5e-17
rs11591147	Sterol ester (27:1/18:1) levels	37907536	chr1:55505647	G=0.979, T=0.021	0.0332154	0.298324	0.21-0.39	2e-10
rs11591147	Sterol ester (27:1/18:2) levels	37907536	chr1:55505647	G=0.979, T=0.021	0.0332154	0.358123	0.27-0.45	2e-14
rs11591147	Low density lipoprotein cholesterol levels	34887591	chr1:55505647	G=0.979, T=0.021	NR			0
rs11591147	Total cholesterol levels	34887591	chr1:55505647	G=0.979, T=0.021	0.00810973	0.426811	0.36-0.5	9e-31
rs11591147	Low density lipoprotein cholesterol levels	34887591	chr1:55505647	G=0.979, T=0.021	0.0163157	0.433696	0.42-0.44	0
rs11591147	Spread type: Flora Pro-Active/Benecol (UKB data field 1428_2)	32193382	chr1:55505647	G=0.979, T=0.021	0.982454	0.0346076	0.023-0.046	3e-09
rs11591147	Glycosyl-N-palmitoyl-sphingosine (d18:1/16:0) levels	35347128	chr1:55505647	G=0.979, T=0.021	NR	0.3		3e-11
rs11591147	1-(1-enyl-palmitoyl)-2-palmitoyl-GPC (P-16:0/16:0) levels	35347128	chr1:55505647	G=0.979, T=0.021	NR	0.3		3e-11
rs11591147	Palmitoyl dihydrosphingomyelin (d18:0/16:0) levels	35347128	chr1:55505647	G=0.979, T=0.021	NR	0.4		2e-18
rs11591147	Cholesterol levels	35347128	chr1:55505647	G=0.979, T=0.021	NR	0.34		5e-14
rs11591147	Glycosyl ceramide (d18:1/20:0, d16:1/22:0) levels	35347128	chr1:55505647	G=0.979, T=0.021	NR	0.4		4e-12
rs11591147	Palmitoyl-sphingosine-phosphoethanolamine (d18:1/16:0) levels	35347128	chr1:55505647	G=0.979, T=0.021	NR	0.38		3e-16
rs11591147	Hydroxypalmitoyl sphingomyelin (d18:1/16:0(OH)) levels	35347128	chr1:55505647	G=0.979, T=0.021	NR	0.35		4e-15
rs11591147	Free cholesterol levels in IDL	32150548	chr1:55505647	G=0.979, T=0.021	0.02	0.48	0.36-0.6	3e-15
rs11591147	Palmitoyl sphingomyelin (d18:1/16:0) levels	35347128	chr1:55505647	G=0.979, T=0.021	NR	0.37		1e-16
rs11591147	Sphingomyelin (d18:1/24:1, d18:2/24:0) levels	35347128	chr1:55505647	G=0.979, T=0.021	NR	0.33		3e-13
rs11591147	Omega-6 fatty acids levels	38448586	chr1:55505647	G=0.979, T=0.021	0.0292	0.2883	0.26-0.32	7e-87
rs11591147	Free cholesterol levels	38448586	chr1:55505647	G=0.979, T=0.021	0.0292	0.4208	0.39-0.45	6e-183
rs11591147	Phospholipids to total lipids ratio in large VLDL	38448586	chr1:55505647	G=0.979, T=0.021	0.0296	0.252	0.22-0.28	1e-56
rs11591147	Phospholipids in medium LDL	38448586	chr1:55505647	G=0.979, T=0.021	0.0292	0.4015	0.37-0.43	2e-167
rs11591147	Total cholesterol to total lipids ratio in large VLDL	38448586	chr1:55505647	G=0.979, T=0.021	0.0281	0.1727	0.14-0.2	9e-29
rs11591147	Cholesteryl esters to total lipids ratio in large VLDL	38448586	chr1:55505647	G=0.979, T=0.021	0.0282	0.1358	0.11-0.17	2e-18
rs11591147	Total cholesterol in HDL3	38448586	chr1:55505647	G=0.979, T=0.021	0.0291	0.1271	0.098-0.156	2e-18
rs11591147	Total lipids in IDL	38448586	chr1:55505647	G=0.979, T=0.021	0.0292	0.4547	0.43-0.48	3e-214
rs11591147	Free cholesterol in IDL	38448586	chr1:55505647	G=0.979, T=0.021	0.0292	0.4631	0.43-0.49	5e-222
rs11591147	Free cholesterol to total lipids ratio in IDL	38448586	chr1:55505647	G=0.979, T=0.021	0.029	0.2422	0.21-0.27	1e-62
rs11591147	Free cholesterol in large LDL	38448586	chr1:55505647	G=0.979, T=0.021	0.0292	0.4612	0.43-0.49	5e-220
rs11591147	Free cholesterol to total lipids ratio in large LDL	38448586	chr1:55505647	G=0.979, T=0.021	0.0284	0.1411	0.11-0.17	3e-23
rs11591147	Phospholipids to total lipids ratio in medium HDL	38448586	chr1:55505647	G=0.979, T=0.021	0.0287	0.1032	0.075-0.131	8e-13
rs11591147	Total cholesterol to total lipids ratio in IDL	38448586	chr1:55505647	G=0.979, T=0.021	0.0289	0.2576	0.23-0.29	9e-71
rs11591147	Total Cholesterol in IDL	38448586	chr1:55505647	G=0.979, T=0.021	0.0292	0.4612	0.43-0.49	2e-220
rs11591147	Triglycerides to total lipids ratio in large HDL	38448586	chr1:55505647	G=0.979, T=0.021	0.0286	0.0974	0.069-0.126	4e-11
rs11591147	Total cholesterol in large LDL	38448586	chr1:55505647	G=0.979, T=0.021	0.0292	0.4577	0.43-0.49	5e-217
rs11591147	Total cholesterol to total lipids ratio in large LDL	38448586	chr1:55505647	G=0.979, T=0.021	0.0291	0.4051	0.38-0.43	6e-171
rs11591147	Cholesteryl esters to total lipids ratio in medium HDL	38448586	chr1:55505647	G=0.979, T=0.021	0.0286	0.1413	0.11-0.17	5e-23
rs11591147	Total lipid levels in medium LDL	38448586	chr1:55505647	G=0.979, T=0.021	0.0292	0.4311	0.4-0.46	1e-192
rs11591147	Concentration of medium LDL particles	38448586	chr1:55505647	G=0.979, T=0.021	0.0292	0.4285	0.4-0.46	2e-190
rs11591147	Total cholesterol levels in LDL	38448586	chr1:55505647	G=0.979, T=0.021	0.0291	0.4505	0.42-0.48	7e-210
rs11591147	Ratio of 18:2 linoleic acid to total fatty acids	38448586	chr1:55505647	G=0.979, T=0.021	0.0291	0.0927	0.064-0.121	2e-10
rs11591147	Linoleic acid (18:2) levels	38448586	chr1:55505647	G=0.979, T=0.021	0.0292	0.2816	0.25-0.31	6e-83
rs11591147	Phospholipids to total lipids ratio in large LDL	38448586	chr1:55505647	G=0.979, T=0.021	0.0285	0.4307	0.4-0.46	8e-201
rs11591147	Total cholesterol to total lipids ratio in medium LDL	38448586	chr1:55505647	G=0.979, T=0.021	0.0289	0.3832	0.35-0.41	2e-153
rs11591147	Cholesterol esters in medium LDL	38448586	chr1:55505647	G=0.979, T=0.021	0.0292	0.4411	0.41-0.47	1e-201
rs11591147	Total cholesterol in medium LDL	38448586	chr1:55505647	G=0.979, T=0.021	0.0292	0.4399	0.41-0.47	2e-200
rs11591147	Phospholipids in IDL	38448586	chr1:55505647	G=0.979, T=0.021	0.0292	0.4593	0.43-0.49	1e-218
rs11591147	Concentration of IDL particles	38448586	chr1:55505647	G=0.979, T=0.021	0.0292	0.4479	0.42-0.48	6e-208
rs11591147	Triglyceride levels in LDL	38448586	chr1:55505647	G=0.979, T=0.021	0.0292	0.2283	0.2-0.26	3e-55
rs11591147	Total cholesterol to total lipids ratio in medium HDL	38448586	chr1:55505647	G=0.979, T=0.021	0.0285	0.1086	0.081-0.137	3e-14
rs11591147	Cholesterol esters in medium HDL	38448586	chr1:55505647	G=0.979, T=0.021	0.0279	0.0988	0.07-0.127	9e-12
rs11591147	Triglycerides to total lipids ratio in large VLDL	38448586	chr1:55505647	G=0.979, T=0.021	0.0276	0.2353	0.21-0.26	2e-54
rs11591147	Cholesteryl esters to total lipids ratio in IDL	38448586	chr1:55505647	G=0.979, T=0.021	0.029	0.1696	0.14-0.2	1e-31
rs11591147	Cholesterol esters in IDL	38448586	chr1:55505647	G=0.979, T=0.021	0.0291	0.4543	0.43-0.48	6e-214
rs11591147	Cholesteryl esters to total lipids ratio in large LDL	38448586	chr1:55505647	G=0.979, T=0.021	0.029	0.4076	0.38-0.44	4e-173
rs11591147	Cholesterol esters in large LDL	38448586	chr1:55505647	G=0.979, T=0.021	0.0292	0.4539	0.43-0.48	2e-213
rs11591147	Triglycerides in large LDL	38448586	chr1:55505647	G=0.979, T=0.021	0.0292	0.2393	0.21-0.27	1e-60
rs11591147	Triglycerides to total lipids ratio in large LDL	38448586	chr1:55505647	G=0.979, T=0.021	0.0284	0.1941	0.17-0.22	1e-42
rs11591147	Free cholesterol to total lipids ratio in medium LDL	38448586	chr1:55505647	G=0.979, T=0.021	0.0283	0.394	0.37-0.42	2e-168
rs11591147	Free cholesterol in medium LDL	38448586	chr1:55505647	G=0.979, T=0.021	0.0292	0.4216	0.39-0.45	3e-184
rs11591147	Cholesteryl esters to total lipids ratio in medium LDL	38448586	chr1:55505647	G=0.979, T=0.021	0.0289	0.4084	0.38-0.44	1e-173
rs11591147	Triglycerides to total lipids ratio in IDL	38448586	chr1:55505647	G=0.979, T=0.021	0.0284	0.2151	0.19-0.24	7e-52
rs11591147	Phospholipids to total lipids ratio in IDL	38448586	chr1:55505647	G=0.979, T=0.021	0.0284	0.1577	0.13-0.19	1e-28
rs11591147	Triglycerides in IDL	38448586	chr1:55505647	G=0.979, T=0.021	0.0292	0.21	0.18-0.24	4e-47
rs11591147	Phospholipids in large LDL	38448586	chr1:55505647	G=0.979, T=0.021	0.0292	0.4444	0.42-0.47	9e-205
rs11591147	Concentration of large LDL particles	38448586	chr1:55505647	G=0.979, T=0.021	0.0292	0.4454	0.42-0.47	1e-205
rs11591147	Total lipids in large LDL	38448586	chr1:55505647	G=0.979, T=0.021	0.0292	0.4501	0.42-0.48	6e-210
rs11591147	Ratio of omega-6 fatty acids to total fatty acids	38448586	chr1:55505647	G=0.979, T=0.021	0.0298	0.0956	0.066-0.125	2e-10
rs11591147	Total cholesterol to total lipids ratio in large HDL	38448586	chr1:55505647	G=0.979, T=0.021	0.028	0.1138	0.086-0.142	3e-15
rs11591147	Cholesteryl esters to total lipids ratio in large HDL	38448586	chr1:55505647	G=0.979, T=0.021	0.0281	0.1723	0.14-0.2	7e-33
rs11591147	Free cholesterol to total lipids ratio in large VLDL	38448586	chr1:55505647	G=0.979, T=0.021	0.0286	0.102	0.07-0.134	3e-10
rs11591147	Concentration of very large HDL particles	38448586	chr1:55505647	G=0.979, T=0.021	0.029	0.1077	0.079-0.136	2e-13
rs11591147	Phospholipid levels in chylomicrons and extremely large VLDL	38448586	chr1:55505647	G=0.979, T=0.021	0.0292	0.0903	0.062-0.119	6e-10
rs11591147	Phospholipids to total lipids ratio in medium LDL	38448586	chr1:55505647	G=0.979, T=0.021	0.0283	0.4101	0.38-0.44	8e-183
rs11591147	Concentration of chylomicrons and extremely large VLDL particles	38448586	chr1:55505647	G=0.979, T=0.021	0.0292	0.1071	0.078-0.136	2e-13
rs11591147	Monounsaturated fatty acids (16:1, 18:1) levels	38448586	chr1:55505647	G=0.979, T=0.021	0.0292	0.1346	0.11-0.16	3e-20
rs11591147	Triglycerides in medium LDL	38448586	chr1:55505647	G=0.979, T=0.021	0.0292	0.2324	0.2-0.26	3e-57
rs11591147	Triglycerides to total lipids ratio in medium LDL	38448586	chr1:55505647	G=0.979, T=0.021	0.0284	0.1477	0.12-0.18	4e-25
rs11591147	Cholesteryl esters to total lipids ratio in small LDL	38448586	chr1:55505647	G=0.979, T=0.021	0.0289	0.4244	0.4-0.45	2e-187
rs11591147	Phospholipids to total lipids ratio in small LDL	38448586	chr1:55505647	G=0.979, T=0.021	0.0283	0.4292	0.4-0.46	1e-199
rs11591147	Triglycerides in small LDL	38448586	chr1:55505647	G=0.979, T=0.021	0.0292	0.2038	0.18-0.23	2e-44
rs11591147	Esterified cholesterol levels	38448586	chr1:55505647	G=0.979, T=0.021	0.0292	0.3918	0.36-0.42	8e-159
rs11591147	Estimated description of fatty acid chain length not actual carbon number	38448586	chr1:55505647	G=0.979, T=0.021	0.0172	0.2019	0.16-0.25	1e-19
rs11591147	Docosahexaenoic acid (22:6) levels	38448586	chr1:55505647	G=0.979, T=0.021	0.0292	0.1278	0.099-0.156	2e-18
rs11591147	Phospholipids to total lipids ratio in very large VLDL	38448586	chr1:55505647	G=0.979, T=0.021	0.0295	0.2188	0.19-0.25	2e-41
rs11591147	Triglycerides to total lipids ratio in very large VLDL	38448586	chr1:55505647	G=0.979, T=0.021	0.0289	0.2344	0.2-0.27	2e-49
rs11591147	Cholesterol esters in small LDL	38448586	chr1:55505647	G=0.979, T=0.021	0.0292	0.443	0.41-0.47	2e-203
rs11591147	Concentration of small LDL particles	38448586	chr1:55505647	G=0.979, T=0.021	0.0291	0.4156	0.39-0.44	5e-179
rs11591147	Cholesteryl esters to total lipids ratio in very large VLDL	38448586	chr1:55505647	G=0.979, T=0.021	0.0294	0.0994	0.068-0.131	8e-10
rs11591147	Free cholesterol in very large VLDL	38448586	chr1:55505647	G=0.979, T=0.021	0.0292	0.0887	0.06-0.117	1e-09
rs11591147	Free cholesterol to total lipids ratio in very large VLDL	38448586	chr1:55505647	G=0.979, T=0.021	0.0295	0.1667	0.13-0.2	6e-25
rs11591147	Total cholesterol to total lipids ratio in medium VLDL	38448586	chr1:55505647	G=0.979, T=0.021	0.0288	0.2661	0.24-0.29	8e-75
rs11591147	Cholesteryl esters to total lipids ratio in medium VLDL	38448586	chr1:55505647	G=0.979, T=0.021	0.0289	0.2497	0.22-0.28	5e-66
rs11591147	Cholesterol esters in medium VLDL	38448586	chr1:55505647	G=0.979, T=0.021	0.0292	0.2016	0.17-0.23	1e-43
rs11591147	Saturated fatty acids	38448586	chr1:55505647	G=0.979, T=0.021	0.0292	0.1913	0.16-0.22	4e-39
rs11591147	Total lipids in small LDL	38448586	chr1:55505647	G=0.979, T=0.021	0.0291	0.4214	0.39-0.45	3e-184
rs11591147	Cardiovascular disease	37947095	chr1:55505647	G=0.979, T=0.021	NR			6e-13
rs11591147	Total cholesterol to total lipids ratio in very large VLDL	38448586	chr1:55505647	G=0.979, T=0.021	0.0296	0.1583	0.13-0.19	2e-22
rs11591147	Free cholesterol to total lipids ratio in very small VLDL	38448586	chr1:55505647	G=0.979, T=0.021	0.0288	0.0912	0.063-0.119	3e-10
rs11591147	Phosphatidylcholine and other choline levels	38448586	chr1:55505647	G=0.979, T=0.021	0.0292	0.209	0.18-0.24	2e-46
rs11591147	Ratio of polyunsaturated fatty acids to total fatty acids	38448586	chr1:55505647	G=0.979, T=0.021	0.0291	0.0912	0.063-0.12	4e-10
rs11591147	Polyunsaturated fatty acids	38448586	chr1:55505647	G=0.979, T=0.021	0.0292	0.2823	0.25-0.31	2e-83
rs11591147	Free cholesterol in small LDL	38448586	chr1:55505647	G=0.979, T=0.021	0.0292	0.3937	0.37-0.42	8e-161
rs11591147	Cholesterol esters in very large HDL	38448586	chr1:55505647	G=0.979, T=0.021	0.0291	0.1219	0.093-0.15	5e-17
rs11591147	Total cholesterol in medium VLDL	38448586	chr1:55505647	G=0.979, T=0.021	0.0292	0.1475	0.12-0.18	4e-24
rs11591147	Serum total cholesterol levels	38448586	chr1:55505647	G=0.979, T=0.021	0.0292	0.4064	0.38-0.44	2e-171
rs11591147	Remnant cholesterol (non-HDL, non-LDL -cholesterol)	38448586	chr1:55505647	G=0.979, T=0.021	0.0292	0.362	0.33-0.39	1e-136
rs11591147	Free cholesterol to total lipids ratio in small LDL	38448586	chr1:55505647	G=0.979, T=0.021	0.0273	0.4083	0.38-0.44	5e-172
rs11591147	Total lipids in very large HDL	38448586	chr1:55505647	G=0.979, T=0.021	0.029	0.1086	0.08-0.137	1e-13
rs11591147	Free cholesterol in very large HDL	38448586	chr1:55505647	G=0.979, T=0.021	0.0291	0.1195	0.091-0.148	2e-16
rs11591147	Free cholesterol to total lipids ratio in very large HDL	38448586	chr1:55505647	G=0.979, T=0.021	0.0287	0.096	0.067-0.125	6e-11
rs11591147	Concentration of very small VLDL particles	38448586	chr1:55505647	G=0.979, T=0.021	0.0292	0.3435	0.31-0.37	3e-123
rs11591147	Phospholipids in very small VLDL	38448586	chr1:55505647	G=0.979, T=0.021	0.0292	0.416	0.39-0.44	2e-179
rs11591147	Total lipids in very small VLDL	38448586	chr1:55505647	G=0.979, T=0.021	0.0292	0.3591	0.33-0.39	2e-134
rs11591147	Free cholesterol to total lipids ratio in small HDL	38448586	chr1:55505647	G=0.979, T=0.021	0.0283	0.2555	0.23-0.28	2e-72
rs11591147	Free cholesterol in small HDL	38448586	chr1:55505647	G=0.979, T=0.021	0.0286	0.1696	0.14-0.2	1e-32
rs11591147	Phospholipids in small HDL	38448586	chr1:55505647	G=0.979, T=0.021	0.0286	0.2104	0.18-0.24	3e-49
rs11591147	Apolipoprotein A-I levels	38448586	chr1:55505647	G=0.979, T=0.021	0.0291	0.094	0.065-0.123	1e-10
rs11591147	Total cholesterol levels in very large HDL	38448586	chr1:55505647	G=0.979, T=0.021	0.0292	0.1228	0.094-0.151	3e-17
rs11591147	Cholesterol esters in very small VLDL	38448586	chr1:55505647	G=0.979, T=0.021	0.0291	0.3649	0.34-0.39	9e-139
rs11591147	Total cholesterol in very small VLDL	38448586	chr1:55505647	G=0.979, T=0.021	0.0291	0.3723	0.34-0.4	2e-144
rs11591147	Myocardial infarction	37947095	chr1:55505647	G=0.979, T=0.021	NR			2e-09
rs11591147	Phospholipids to total lipids ratio in medium VLDL	38448586	chr1:55505647	G=0.979, T=0.021	0.0287	0.1337	0.11-0.16	2e-20
rs11591147	Triglycerides to total lipids ratio in medium VLDL	38448586	chr1:55505647	G=0.979, T=0.021	0.0283	0.2661	0.24-0.29	9e-78
rs11591147	Cholesteryl esters to total lipids ratio in small HDL	38448586	chr1:55505647	G=0.979, T=0.021	0.0289	0.2896	0.26-0.32	1e-88
rs11591147	Cholesterol esters in small HDL	38448586	chr1:55505647	G=0.979, T=0.021	0.0291	0.1744	0.15-0.2	4e-33
rs11591147	Total cholesterol levels in small HDL	38448586	chr1:55505647	G=0.979, T=0.021	0.0291	0.1572	0.13-0.19	3e-27
rs11591147	Total cholesterol to total lipids ratio in small HDL	38448586	chr1:55505647	G=0.979, T=0.021	0.029	0.2773	0.25-0.31	2e-81
rs11591147	Triglyceride levels in chylomicrons and extremely large VLDL	38448586	chr1:55505647	G=0.979, T=0.021	0.0292	0.1004	0.072-0.129	5e-12
rs11591147	Triglycerides to total lipids ratio in chylomicrons and extremely large VLDL	38448586	chr1:55505647	G=0.979, T=0.021	0.0286	0.1369	0.11-0.17	7e-19
rs11591147	Triglycerides to total lipids ratio in small LDL	38448586	chr1:55505647	G=0.979, T=0.021	0.0284	0.131	0.1-0.16	4e-20
rs11591147	Sphingomyelins levels	38448586	chr1:55505647	G=0.979, T=0.021	0.0299	0.3146	0.29-0.34	3e-96
rs11591147	Total cholesterol in small VLDL	38448586	chr1:55505647	G=0.979, T=0.021	0.0292	0.2682	0.24-0.3	7e-76
rs11591147	Coronary heart disease	37947095	chr1:55505647	G=0.979, T=0.021	NR			2e-14
rs11591147	Free cholesterol in very small VLDL	38448586	chr1:55505647	G=0.979, T=0.021	0.0291	0.3616	0.33-0.39	3e-136
rs11591147	Angina	37947095	chr1:55505647	G=0.979, T=0.021	NR			1e-09
rs11591147	Total cholesterol to total lipids ratio in chylomicrons and extremely large VLDL	38448586	chr1:55505647	G=0.979, T=0.021	0.0285	0.1498	0.12-0.18	6e-23
rs11591147	Cholesteryl esters to total lipids ratio in chylomicrons and extremely large VLDL	38448586	chr1:55505647	G=0.979, T=0.021	0.0292	0.2128	0.18-0.24	1e-41
rs11591147	Cholesteryl ester levels in chylomicrons and extremely large VLDL	38448586	chr1:55505647	G=0.979, T=0.021	0.0292	0.1697	0.14-0.2	2e-31
rs11591147	Total lipid levels in chylomicrons and extremely large VLDL	38448586	chr1:55505647	G=0.979, T=0.021	0.0292	0.1055	0.077-0.134	5e-13
rs11591147	Total cholesterol to total lipids ratio in small LDL	38448586	chr1:55505647	G=0.979, T=0.021	0.0289	0.4073	0.38-0.44	6e-173
rs11591147	Total Cholesterol in small LDL	38448586	chr1:55505647	G=0.979, T=0.021	0.0291	0.4382	0.41-0.47	6e-199
rs11591147	Apolipoprotein B levels	38448586	chr1:55505647	G=0.979, T=0.021	0.0292	0.3693	0.34-0.4	5e-142
rs11591147	Ratio of apolipoprotein B to apolipoprotein A1 levels	38448586	chr1:55505647	G=0.979, T=0.021	0.0292	0.2952	0.27-0.32	1e-91
rs11591147	Triglycerides in very large HDL	38448586	chr1:55505647	G=0.979, T=0.021	0.0292	0.1624	0.13-0.19	8e-29
rs11591147	Total cholesterol levels in chylomicrons and extremely large VLDL	38448586	chr1:55505647	G=0.979, T=0.021	0.0292	0.1306	0.1-0.16	3e-19
rs11591147	Triglycerides in very small VLDL	38448586	chr1:55505647	G=0.979, T=0.021	0.0292	0.1243	0.096-0.153	1e-17
rs11591147	Triglycerides to total lipids ratio in very small VLDL	38448586	chr1:55505647	G=0.979, T=0.021	0.0285	0.219	0.19-0.25	3e-53
rs11591147	Phospholipids to total lipids ratio in very small VLDL	38448586	chr1:55505647	G=0.979, T=0.021	0.0291	0.285	0.26-0.31	2e-85
rs11591147	Phospholipids to total lipids ratio in small HDL	38448586	chr1:55505647	G=0.979, T=0.021	0.0284	0.3197	0.29-0.35	5e-112
rs11591147	Phospholipids in small LDL	38448586	chr1:55505647	G=0.979, T=0.021	0.0291	0.3609	0.33-0.39	1e-135
rs11591147	Omega-3 fatty acids levels	38448586	chr1:55505647	G=0.979, T=0.021	0.0291	0.1698	0.14-0.2	5e-31
rs11591147	Diabetes (confirmatory factor analysis Factor 28)	38965376	chr1:55505647	G=0.979, T=0.021	NR			8e-11
rs11591147	Coronary artery disease (confirmatory factor analysis Factor 16)	38965376	chr1:55505647	G=0.979, T=0.021	NR			4e-17
rs11591147	Sphingomyeline C16:0 levels	33414548	chr1:55505647	G=0.979, T=0.021	0.9827	9.761	()	2e-22
rs11591147	Sphingomyeline C18:0 levels	33414548	chr1:55505647	G=0.979, T=0.021	0.9827	7.722	()	1e-14
rs11591147	LDL cholesterol	34594039	chr1:55505647	G=0.979, T=0.021	NR	0.3485	0.33-0.37	0
rs11591147	Total Cholesteryl ester levels	35668104	chr1:55505647	G=0.979, T=0.021	NR			9e-14
rs11591147	Total cholines levels	35213538	chr1:55505647	G=0.979, T=0.021	0.982536	0.109707	0.081-0.139	1e-13
rs11591147	Ratio of apolipoprotein B to apolipoprotein A1 levels	35213538	chr1:55505647	G=0.979, T=0.021	0.982543	0.305326	0.27-0.34	1e-86
rs11591147	Coronary artery disease	36474045	chr1:55505647	G=0.979, T=0.021	0.015	0.778	0.744-0.813	1e-28
rs11591147	Total cholesterol levels	34594039	chr1:55505647	G=0.979, T=0.021	NR	0.3124	0.3-0.33	2e-278
rs11591147	Medication use (HMG CoA reductase inhibitors)	34594039	chr1:55505647	G=0.979, T=0.021	NR	0.3623	0.32-0.4	9e-64
rs11591147	Stearoyl sphingomyelin (d18:1/18:0) levels	36357675	chr1:55505647	G=0.979, T=0.021	0.018	0.304145	0.23-0.38	2e-15
rs11591147	Sphingomyelin (d18:2/16:0, d18:1/16:1) levels	36357675	chr1:55505647	G=0.979, T=0.021	0.0179	0.264194	0.19-0.34	5e-12
rs11591147	Sphingomyelin (d18:1/14:0, d16:1/16:0) levels	36357675	chr1:55505647	G=0.979, T=0.021	0.018	0.249053	0.17-0.32	7e-11
rs11591147	Sphingomyelin (d18:1/15:0, d16:1/17:0) levels	36357675	chr1:55505647	G=0.979, T=0.021	0.018	0.252385	0.18-0.33	4e-11
rs11591147	Sphingomyelin (d18:1/17:0, d17:1/18:0, d19:1/16:0) levels	36357675	chr1:55505647	G=0.979, T=0.021	0.018	0.267298	0.19-0.34	7e-12
rs11591147	N-palmitoyl-sphingosine (d18:1/16:0) levels	36357675	chr1:55505647	G=0.979, T=0.021	0.018	0.219826	0.14-0.29	1e-08
rs11591147	Lactosyl-N-palmitoyl-sphingosine levels	36357675	chr1:55505647	G=0.979, T=0.021	0.018	0.285566	0.21-0.36	2e-13
rs11591147	1-(1-enyl-palmitoyl)-2-palmitoyl-GPC (P-16:0/16:0) levels	36357675	chr1:55505647	G=0.979, T=0.021	0.0181	0.250677	0.17-0.33	2e-10
rs11591147	Palmitoyl dihydrosphingomyelin (d18:0/16:0) levels	36357675	chr1:55505647	G=0.979, T=0.021	0.018	0.389227	0.31-0.46	2e-24
rs11591147	Palmitoyl sphingomyelin (d18:1/16:0) levels	36357675	chr1:55505647	G=0.979, T=0.021	0.018	0.385166	0.31-0.46	7e-24
rs11591147	Non-HDL cholesterol levels	34887591	chr1:55505647	G=0.979, T=0.021	0.016294	0.410741	0.4-0.42	0
rs11591147	Sphingomyelin (d34:1) levels	37907536	chr1:55505647	G=0.979, T=0.021	0.0332154	0.418933	0.33-0.51	2e-19
rs11591147	Sphingomyelin (d36:1) levels	37907536	chr1:55505647	G=0.979, T=0.021	0.0332154	0.258634	0.17-0.35	3e-08
rs11591147	Sterol ester (27:1/20:4) levels	37907536	chr1:55505647	G=0.979, T=0.021	0.0332154	0.297311	0.21-0.39	1e-10
rs11591147	Sphingomyelin (d38:1) levels	37907536	chr1:55505647	G=0.979, T=0.021	0.0332154	0.300649	0.21-0.39	1e-10
rs11591147	Sphingomyelin (d40:1) levels	37907536	chr1:55505647	G=0.979, T=0.021	0.0332154	0.331697	0.24-0.42	1e-12
rs11591147	Sphingomyelin (d40:2) levels	37907536	chr1:55505647	G=0.979, T=0.021	0.0332154	0.259172	0.17-0.35	3e-08
rs11591147	Sphingomyelin (d42:2) levels	37907536	chr1:55505647	G=0.979, T=0.021	0.0332154	0.361828	0.27-0.45	8e-15
rs11591147	Low density lipoprotein cholesterol levels	34887591	chr1:55505647	G=0.979, T=0.021	0.00828729	0.485403	0.41-0.56	3e-38
rs11591147	Non-HDL cholesterol levels	34887591	chr1:55505647	G=0.979, T=0.021	NR			0
rs11591147	Multi-trait sum score	37277458	chr1:55505647	G=0.979, T=0.021	NR			5e-10
rs11591147	Multi-trait sum score	37277458	chr1:55505647	G=0.979, T=0.021	NR			4e-08
rs11591147	PCSK9 levels	37989062	chr1:55505647	G=0.979, T=0.021	0.015	0.39	0.36-0.42	7e-189
rs11591147	PCSK9 levels in statin-naive individuals	37989062	chr1:55505647	G=0.979, T=0.021	0.015	0.39	0.36-0.42	5e-149
rs11591147	25-hydroxyvitamin D levels (skin colour stratified)	37963177	chr1:55505647	G=0.979, T=0.021	0.98	0.046	0.031-0.061	1e-09
rs11591147	Ischemic heart disease (PheCode 411)	30104761	chr1:55505647	G=0.979, T=0.021	0.018			2e-12
rs11591147	Abdominal aortic aneurysm	37845353	chr1:55505647	G=0.979, T=0.021	NR	0.3259	0.25-0.41	7e-16
rs11602347	Cortical surface area	34560273	chr11:2176852	C=0.61, G=0.39	0.4057			5e-11
rs11602347	Brain morphology (MOSTest)	35164939	chr11:2176852	C=0.61, G=0.39	NR			3e-08
rs11602347	Whole brain restricted isotropic diffusion (multivariate analysis)	35505052	chr11:2176852	C=0.61, G=0.39	NR			3e-19
rs11602347	Whole brain restricted directional diffusion (multivariate analysis)	35505052	chr11:2176852	C=0.61, G=0.39	NR			3e-12
rs11602347	Whole brain free water diffusion (multivariate analysis)	35505052	chr11:2176852	C=0.61, G=0.39	NR			6e-17
rs11602347	Testosterone levels	33462484	chr11:2176852	C=0.61, G=0.39	NR	0.0164	0.011-0.021	2e-10
rs11602347	Vertex-wise sulcal depth	34910505	chr11:2176852	C=0.61, G=0.39	0.39	9.33		1e-20
rs11602347	Vertex-wise cortical thickness	34910505	chr11:2176852	C=0.61, G=0.39	0.39	5.86		5e-09
rs11602347	Vertex-wise cortical surface area	34910505	chr11:2176852	C=0.61, G=0.39	0.39	6.47		1e-10
rs11635491	Lysophosphatidylcholine(15:0) levels	34801968	chr15:58719741	A=0.252, G=0.748	NR	0.19	0.11-0.27	1e-10
rs11635491	Cholesteryl esters to total lipids ratio in medium LDL	38448586	chr15:58719741	A=0.252, G=0.748	0.2759	0.033	0.024-0.042	9e-13
rs12035012	Intelligence	29942086	chr1:41750648	A=0.214, C=0.786	NR	8.149	-	4e-16
rs12035012	Intelligence (MTAG)	29326435	chr1:41750648	A=0.214, C=0.786	NR	0.0318854	0.025-0.039	1e-18
rs12035012	Verbal-numerical reasoning	32895543	chr1:41750648	A=0.214, C=0.786	NR			1e-14
rs12035012	Attention deficit hyperactivity disorder or autism spectrum disorder or intelligence (pleiotropy)	35764056	chr1:41750648	A=0.214, C=0.786	NR			1e-17
rs12128071	Non-melanoma skin cancer	34290314	chr1:151805015	A=0.069, G=0.931	NR	1.10158	1.06-1.14	3e-06
rs12128071	Vitamin D levels	33462484	chr1:151805015	A=0.069, G=0.931	NR	0.042	0.032-0.052	1e-17
rs150057262	Plateletcrit	32888494	chr19:19320825	C=0.988, G=0.012	0.01206	0.0651848	0.043-0.087	4e-09
rs150057262	Cholesterol levels in large VLDL	35213538	chr19:19320825	C=0.988, G=0.012	0.987717	0.130043	0.092-0.169	4e-11
rs150057262	Phospholipid levels in large VLDL	35213538	chr19:19320825	C=0.988, G=0.012	0.987717	0.120548	0.083-0.159	5e-10
rs150057262	Cholesteryl ester levels in large VLDL	35213538	chr19:19320825	C=0.988, G=0.012	0.987717	0.131996	0.093-0.171	3e-11
rs150057262	Concentration of large VLDL particles	35213538	chr19:19320825	C=0.988, G=0.012	0.987717	0.122371	0.084-0.16	3e-10
rs150057262	Triglyceride levels in large VLDL	35213538	chr19:19320825	C=0.988, G=0.012	0.987717	0.128	0.09-0.166	4e-11
rs150057262	Cholesteryl esters to total lipids ratio in medium LDL	35213538	chr19:19320825	C=0.988, G=0.012	0.987717	0.120549	0.081-0.16	2e-09
rs150057262	Total lipid levels in large VLDL	35213538	chr19:19320825	C=0.988, G=0.012	0.987717	0.128613	0.091-0.167	4e-11
rs150057262	Cholesteryl ester levels in medium LDL	35213538	chr19:19320825	C=0.988, G=0.012	0.987717	0.116251	0.077-0.156	8e-09
rs150057262	Free cholesterol levels in large VLDL	35213538	chr19:19320825	C=0.988, G=0.012	0.987717	0.124449	0.086-0.163	2e-10
rs150057262	Free cholesterol levels in medium VLDL	35213538	chr19:19320825	C=0.988, G=0.012	0.987717	0.120122	0.081-0.16	2e-09
rs150057262	Monounsaturated fatty acid levels	35213538	chr19:19320825	C=0.988, G=0.012	0.987723	0.137134	0.098-0.176	5e-12
rs150057262	Triglyceride levels in medium VLDL	35213538	chr19:19320825	C=0.988, G=0.012	0.987717	0.135685	0.097-0.174	4e-12
rs150057262	Phospholipid levels in medium VLDL	35213538	chr19:19320825	C=0.988, G=0.012	0.987717	0.128284	0.089-0.168	2e-10
rs150057262	Omega-3 fatty acid levels	35213538	chr19:19320825	C=0.988, G=0.012	0.987723	0.210371	0.17-0.25	1e-27
rs150057262	Cholesterol levels in small HDL	35213538	chr19:19320825	C=0.988, G=0.012	0.987717	0.11188	0.072-0.151	3e-08
rs150057262	Total lipid levels in small HDL	35213538	chr19:19320825	C=0.988, G=0.012	0.987717	0.130775	0.091-0.17	7e-11
rs150057262	Omega-6 fatty acid levels	35213538	chr19:19320825	C=0.988, G=0.012	0.987723	0.134884	0.096-0.173	7e-12
rs150057262	Ratio of omega-3 fatty acids to total fatty acids	35213538	chr19:19320825	C=0.988, G=0.012	0.987723	0.174215	0.14-0.21	2e-19
rs150057262	Phosphoglycerides levels	35213538	chr19:19320825	C=0.988, G=0.012	0.987723	0.112313	0.075-0.15	4e-09
rs150057262	Remnant cholesterol (non-HDL, non-LDL -cholesterol)	35213538	chr19:19320825	C=0.988, G=0.012	0.987717	0.110546	0.071-0.15	3e-08
rs150057262	Phospholipid levels in small HDL	35213538	chr19:19320825	C=0.988, G=0.012	0.987717	0.131692	0.093-0.171	4e-11
rs150057262	Concentration of small HDL particles	35213538	chr19:19320825	C=0.988, G=0.012	0.987717	0.12206	0.083-0.162	1e-09
rs150057262	Total lipid levels in medium VLDL	35213538	chr19:19320825	C=0.988, G=0.012	0.987717	0.139187	0.1-0.18	3e-12
rs150057262	Concentration of medium VLDL particles	35213538	chr19:19320825	C=0.988, G=0.012	0.987717	0.131307	0.092-0.171	6e-11
rs150057262	Ratio of omega-6 fatty acids to omega-3 fatty acids	35213538	chr19:19320825	C=0.988, G=0.012	0.987723	0.188997	0.15-0.23	2e-22
rs150057262	Cholesteryl ester levels in small HDL	35213538	chr19:19320825	C=0.988, G=0.012	0.987717	0.110174	0.071-0.15	5e-08
rs150057262	Cholesteryl ester levels in chylomicrons and extremely large VLDL	35213538	chr19:19320825	C=0.988, G=0.012	0.987717	0.11589	0.078-0.154	2e-09
rs150057262	Docosahexaenoic acid levels	35213538	chr19:19320825	C=0.988, G=0.012	0.987723	0.160037	0.12-0.2	6e-17
rs150057262	Cholesteryl ester levels in small LDL	35213538	chr19:19320825	C=0.988, G=0.012	0.987717	0.11532	0.076-0.155	1e-08
rs150057262	Phospholipids to total lipids ratio in small LDL	35213538	chr19:19320825	C=0.988, G=0.012	0.987717	0.132096	0.093-0.171	5e-11
rs150057262	Phospholipid levels in small VLDL	35213538	chr19:19320825	C=0.988, G=0.012	0.987717	0.111004	0.072-0.15	3e-08
rs150057262	Saturated fatty acid levels	35213538	chr19:19320825	C=0.988, G=0.012	0.987723	0.128552	0.09-0.167	9e-11
rs150057262	Total lipid levels in lipoprotein particles	35213538	chr19:19320825	C=0.988, G=0.012	0.987717	0.127675	0.089-0.166	1e-10
rs150057262	VLDL cholesterol levels	35213538	chr19:19320825	C=0.988, G=0.012	0.987717	0.121914	0.083-0.161	1e-09
rs150057262	Total phospholipid levels in lipoprotein particles	35213538	chr19:19320825	C=0.988, G=0.012	0.987717	0.111563	0.074-0.149	6e-09
rs150057262	Cholesteryl esters to total lipids ratio in small LDL	35213538	chr19:19320825	C=0.988, G=0.012	0.987717	0.148496	0.11-0.19	2e-13
rs150057262	Total fatty acid levels	35213538	chr19:19320825	C=0.988, G=0.012	0.987723	0.155473	0.12-0.19	5e-15
rs150057262	Free cholesterol levels in VLDL	35213538	chr19:19320825	C=0.988, G=0.012	0.987717	0.127113	0.088-0.166	2e-10
rs150057262	Polyunsaturated fatty acid levels	35213538	chr19:19320825	C=0.988, G=0.012	0.987723	0.166105	0.13-0.2	2e-17
rs150057262	Cholesteryl esters to total lipids in small LDL percentage (UKB data field 23626)	36764567	chr19:19320825	C=0.988, G=0.012	0.0123111	0.160373	0.12-0.21	3e-12
rs150057262	Phospholipids to total lipids in small LDL percentage (UKB data field 23624)	36764567	chr19:19320825	C=0.988, G=0.012	0.0123111	0.140439	0.095-0.186	1e-09
rs150057262	Triacylglycerol 56:6 levels	36193934	chr19:19320825	C=0.988, G=0.012	NR	0.3447	0.25-0.44	4e-12
rs150057262	Triacylglycerol (56:7) levels	36193934	chr19:19320825	C=0.988, G=0.012	NR	0.2903	0.19-0.39	4e-09
rs150057262	Triacylglycerol (52:6) levels	36193934	chr19:19320825	C=0.988, G=0.012	NR	0.2958	0.19-0.4	1e-08
rs150057262	Triacylglycerol (56:8) levels	36193934	chr19:19320825	C=0.988, G=0.012	NR	0.2834	0.18-0.38	4e-08
rs150057262	Total lipid levels in small VLDL	35213538	chr19:19320825	C=0.988, G=0.012	0.987717	0.109713	0.071-0.149	3e-08
rs150057262	Total triglycerides levels	35213538	chr19:19320825	C=0.988, G=0.012	0.987717	0.114289	0.076-0.152	4e-09
rs150057262	Cholesteryl ester levels in VLDL	35213538	chr19:19320825	C=0.988, G=0.012	0.987717	0.114391	0.075-0.154	1e-08
rs150057262	Concentration of very large VLDL particles	35213538	chr19:19320825	C=0.988, G=0.012	0.987717	0.112973	0.075-0.151	5e-09
rs150057262	Total lipid levels in very large VLDL	35213538	chr19:19320825	C=0.988, G=0.012	0.987717	0.113897	0.076-0.152	4e-09
rs150057262	Phospholipid levels in very large VLDL	35213538	chr19:19320825	C=0.988, G=0.012	0.987717	0.115499	0.077-0.154	3e-09
rs150057262	Triglyceride levels in very large VLDL	35213538	chr19:19320825	C=0.988, G=0.012	0.987717	0.105447	0.068-0.143	4e-08
rs150057262	Cholesterol levels in chylomicrons and extremely large VLDL	35213538	chr19:19320825	C=0.988, G=0.012	0.987717	0.106553	0.069-0.145	4e-08
rs150057262	Phospholipid levels in VLDL	35213538	chr19:19320825	C=0.988, G=0.012	0.987717	0.12594	0.087-0.165	2e-10
rs150057262	Cholesteryl ester levels in very large VLDL	35213538	chr19:19320825	C=0.988, G=0.012	0.987717	0.133011	0.094-0.172	2e-11
rs150057262	Total lipid levels in VLDL	35213538	chr19:19320825	C=0.988, G=0.012	0.987717	0.128093	0.089-0.167	8e-11
rs150057262	Concentration of VLDL particles	35213538	chr19:19320825	C=0.988, G=0.012	0.987717	0.117941	0.079-0.157	3e-09
rs150057262	Average diameter for VLDL particles	35213538	chr19:19320825	C=0.988, G=0.012	0.987717	0.112002	0.075-0.149	3e-09
rs150057262	Triglyceride levels in VLDL	35213538	chr19:19320825	C=0.988, G=0.012	0.987717	0.115858	0.078-0.154	2e-09
rs150057262	Cholesterol levels in very large VLDL	35213538	chr19:19320825	C=0.988, G=0.012	0.987717	0.128508	0.09-0.167	6e-11
rs150057262	Free cholesterol levels in very large VLDL	35213538	chr19:19320825	C=0.988, G=0.012	0.987717	0.118854	0.081-0.157	1e-09
rs150057262	Sterol ester (27:1/16:0) levels	37907536	chr19:19320825	C=0.988, G=0.012	0.0521856	0.242651	0.17-0.32	3e-10
rs150057262	Linoleoyl-arachidonoyl-glycerol (18:2/20:4) [1] levels	35347128	chr19:19320825	C=0.988, G=0.012	NR	0.29		3e-11
rs150057262	Linoleoyl-arachidonoyl-glycerol (18:2/20:4) [2] levels	35347128	chr19:19320825	C=0.988, G=0.012	NR	0.31		3e-13
rs150057262	Total lipids in medium HDL	38448586	chr19:19320825	C=0.988, G=0.012	0.9609	0.1032	0.072-0.134	5e-11
rs150057262	Concentration of medium HDL particles	38448586	chr19:19320825	C=0.988, G=0.012	0.9607	0.1084	0.078-0.139	4e-12
rs150057262	Phospholipids in medium HDL	38448586	chr19:19320825	C=0.988, G=0.012	0.9606	0.0999	0.069-0.13	2e-10
rs150057262	Phosphatidylcholine (18:1_20:3) levels	37907536	chr19:19320825	C=0.988, G=0.012	0.0521856	0.246729	0.17-0.32	2e-10
rs17309874	Lifetime smoking index	31689377	chr11:27667236	A=0.235, G=0.765	0.74	0.016	0.012-0.02	1e-12
rs17309874	Childhood obesity	31504550	chr11:27667236	A=0.235, G=0.765	NR	0.111	0.067-0.155	6e-07
rs17309874	Waist circumference	28552196	chr11:27667236	A=0.235, G=0.765	0.2463	0.0386	0.023-0.054	9e-07
rs17309874	Waist circumference	28552196	chr11:27667236	A=0.235, G=0.765	0.2463	0.0386	0.023-0.054	9e-07
rs1800440	Keratinocyte cancer (MTAG)	31174203	chr2:38298139	C=0.196, T=0.804	0.813562	1.08	1.06-1.10	5e-12
rs1800440	Basal cell carcinoma	31174203	chr2:38298139	C=0.196, T=0.804	0.82433	1.08	1.06-1.10	3e-13
rs1800440	Nevus count or cutaneous melanoma	32341527	chr2:38298139	C=0.196, T=0.804	0.82433			2e-24
rs1800440	Cutaneous malignant melanoma	32341527	chr2:38298139	C=0.196, T=0.804	0.8243	1.1018		7e-15
rs1800440	Sunburns	30595370	chr2:38298139	C=0.196, T=0.804	NR			2e-10
rs1800440	Respiratory diseases	30595370	chr2:38298139	C=0.196, T=0.804	NR			3e-08
rs1800440	Lung function (FEV1/FVC)	30595370	chr2:38298139	C=0.196, T=0.804	NR			3e-11
rs1800440	Central corneal thickness	32528159	chr2:38298139	C=0.196, T=0.804		1.89	1.24-2.54	1e-08
rs1800440	Skin cancer	34594039	chr2:38298139	C=0.196, T=0.804	NR	0.0901	0.066-0.114	3e-13
rs1800440	Frontal fibrosing alopecia	30850646	chr2:38298139	C=0.196, T=0.804	0.81	1.65	1.43-1.91	2e-11
rs1800440	Basal cell carcinoma	33549134	chr2:38298139	C=0.196, T=0.804	0.186205	0.0994024	0.071-0.127	4e-12
rs1800440	Non-melanoma skin cancer	34290314	chr2:38298139	C=0.196, T=0.804	NR	0.908383	0.88-0.94	2e-11
rs1800440	Cutaneous melanoma (MTAG)	34813871	chr2:38298139	C=0.196, T=0.804	0.82	0.0736	0.056-0.091	3e-16
rs1800440	Squamous cell carcinoma (MTAG)	36496446	chr2:38298139	C=0.196, T=0.804	NR			1e-21
rs1800440	Basal cell carcinoma (MTAG)	36496446	chr2:38298139	C=0.196, T=0.804	NR			8e-62
rs1800440	Basal cell carcinoma	38182794	chr2:38298139	C=0.196, T=0.804	NR	0.9165		1e-21
rs1800440	Basal cell carcinoma	38182794	chr2:38298139	C=0.196, T=0.804	NR	0.916		1e-21
rs1800440	Peak expiratory flow	36914875	chr2:38298139	C=0.196, T=0.804	0.818	5.964		2e-09
rs1800440	Height	36224396	chr2:38298139	C=0.196, T=0.804	0.1651	0.0114	0.0098-0.013	4e-42
rs2043084	Phosphatidylcholine(37:6)_[M+H]1+/Phosphatidylethanolamine(40:6)_[M+H]1+/Phosphatidate(42:7)_[M+NH4]1+ levels	34503513	chr15:58682496	C=0.185, G=0.815	NR	0.0662	0.049-0.084	1e-13
rs2043084	Phosphatidylethanolamine(36:4)_[M+H]1+ levels	34503513	chr15:58682496	C=0.185, G=0.815	NR	0.0685	0.05-0.087	1e-13
rs2043084	Phosphatidylethanolamine(34:2)_[M+H]1+ levels	34503513	chr15:58682496	C=0.185, G=0.815	NR	0.1691	0.12-0.21	1e-13
rs2043084	Phosphatidylethanolamine(36:4)_[M-H]1- levels	34503513	chr15:58682496	C=0.185, G=0.815	NR	0.054	0.04-0.068	1e-13
rs2043084	Phosphatidylcholine(33:2)_[M+H]1+/Phosphatidylethanolamine(36:2)_[M+H]1+/Phosphatidate(38:3)_[M+NH4]1+ levels	34503513	chr15:58682496	C=0.185, G=0.815	NR	0.0568	0.042-0.072	1e-13
rs2043084	Phosphatidylcholine(35:4)_[M+H]1+/Phosphatidylethanolamine(38:4)_[M+H]1+/Phosphatidate(40:5)_[M+NH4]1+ levels	34503513	chr15:58682496	C=0.185, G=0.815	NR	0.1283	0.094-0.162	1e-13
rs2043084	Multi-trait sex score	37277458	chr15:58682496	C=0.185, G=0.815	NR			1e-16
rs2071408	Personality traits or cognitive traits (multivariate analysis)	37365406	chr14:103987078	A=0.37, G=0.63	NR			1e-18
rs2207132	Waist-to-hip ratio adjusted for BMI	30239722	chr20:39142516	A=0.041, G=0.959	0.032	0.047	0.036-0.058	5e-17
rs2207132	Waist-hip ratio	30239722	chr20:39142516	A=0.041, G=0.959	0.032	0.0292	0.018-0.04	2e-07
rs2207132	C-reactive protein levels	31900758	chr20:39142516	A=0.041, G=0.959	0.966994	0.0470076	0.036-0.058	4e-17
rs2207132	Total cholesterol levels	29507422	chr20:39142516	A=0.041, G=0.959	0.963	0.12		2e-22
rs2207132	Total cholesterol levels	29507422	chr20:39142516	A=0.041, G=0.959	NR	0.119		2e-22
rs2207132	Low density lipoprotein cholesterol levels	29507422	chr20:39142516	A=0.041, G=0.959	0.963	0.121		1e-21
rs2207132	Low density lipoprotein cholesterol levels	29507422	chr20:39142516	A=0.041, G=0.959	NR	0.12		1e-21
rs2207132	Triglycerides	29507422	chr20:39142516	A=0.041, G=0.959	0.963	0.05		7e-06
rs2207132	Triglycerides	29507422	chr20:39142516	A=0.041, G=0.959	NR	0.05		7e-06
rs2207132	Sex hormone-binding globulin levels	32042192	chr20:39142516	A=0.041, G=0.959	0.96632	0.0227218	0.015-0.03	2e-09
rs2207132	Total cholesterol levels	33339817	chr20:39142516	A=0.041, G=0.959	NR	0.1677	0.14-0.2	3e-27
rs2207132	Sex hormone-binding globulin levels adjusted for BMI	32042192	chr20:39142516	A=0.041, G=0.959	0.96632	0.0276218	0.021-0.034	9e-18
rs2207132	Triglyceride levels (MTAG)	36376304	chr20:39142516	A=0.041, G=0.959	NR	0.058416	0.045-0.072	4e-17
rs2207132	Triglycerides to total lipids ratio in large VLDL	35213538	chr20:39142516	A=0.041, G=0.959	0.966868	0.0654458	0.043-0.088	1e-08
rs2207132	Sex hormone-binding globulin levels in postmenopausal women	35192695	chr20:39142516	A=0.041, G=0.959	0.0319998	0.0692996	0.044-0.095	8e-08
rs2207132	Triglyceride to HDL cholesterol ratio	38200128	chr20:39142516	A=0.041, G=0.959	0.0339	0.0653	0.048-0.083	7e-11
rs2207132	Triglyceride to HDL cholesterol ratio	38200128	chr20:39142516	A=0.041, G=0.959	0.0334	0.0497	0.036-0.064	1e-08
rs2207132	Sex hormone-binding globulin levels	35192695	chr20:39142516	A=0.041, G=0.959	0.0319998	0.0671603	0.05-0.084	2e-14
rs2207132	Sex hormone-binding globulin levels	35192695	chr20:39142516	A=0.041, G=0.959	NR	7.653		2e-14
rs2207132	Sex hormone-binding globulin levels	36653534	chr20:39142516	A=0.041, G=0.959	NR	0.0611824	0.045-0.078	4e-13
rs2207132	Medication use (HMG CoA reductase inhibitors)	31015401	chr20:39142516	A=0.041, G=0.959	0.0335157	0.159389	0.13-0.19	1e-24
rs2207132	Serum 25-Hydroxyvitamin D levels	32242144	chr20:39142516	A=0.041, G=0.959	0.96711	0.037	0.025-0.049	1e-11
rs2207132	Triglycerides	30275531	chr20:39142516	A=0.041, G=0.959	0.0275	0.0833	0.06-0.106-1	2e-12
rs2207132	Direct bilirubin levels	33462484	chr20:39142516	A=0.041, G=0.959	NR	0.0547	0.04-0.069	9e-14
rs2207132	C-reactive protein levels	33462484	chr20:39142516	A=0.041, G=0.959	NR	0.044	0.031-0.057	7e-11
rs2207132	C-reactive protein levels	35459240	chr20:39142516	A=0.041, G=0.959	NR	0.0487	0.037-0.06	5e-16
rs2207132	Insulin-like growth factor 1 levels	33462484	chr20:39142516	A=0.041, G=0.959	NR	0.044	0.031-0.057	7e-11
rs2207132	Total bilirubin levels	33462484	chr20:39142516	A=0.041, G=0.959	NR	0.0407	0.028-0.054	2e-09
rs2207132	Low density lipoprotein cholesterol levels	33462484	chr20:39142516	A=0.041, G=0.959	NR	0.1488	0.14-0.16	3e-108
rs2207132	Alanine aminotransferase levels	33462484	chr20:39142516	A=0.041, G=0.959	NR	0.0478	0.035-0.061	1e-12
rs2207132	Serum alkaline phosphatase levels	33462484	chr20:39142516	A=0.041, G=0.959	NR	0.0777	0.065-0.091	8e-31
rs2207132	Familial combined hyperlipidemia defined by Consensus criteria	34906840	chr20:39142516	A=0.041, G=0.959	0.966885	0.17601	0.14-0.22	2e-17
rs2207132	Familial combined hyperlipidemia defined by Dutch criteria	34906840	chr20:39142516	A=0.041, G=0.959	0.966885	0.183127	0.13-0.24	7e-10
rs2207132	Apolipoprotein B levels	33462484	chr20:39142516	A=0.041, G=0.959	NR	0.1328	0.12-0.15	2e-86
rs2207132	Total cholesterol levels	33462484	chr20:39142516	A=0.041, G=0.959	NR	0.1404	0.13-0.15	9e-97
rs2207132	Triglyceride levels	33462484	chr20:39142516	A=0.041, G=0.959	NR	0.061	0.048-0.074	1e-19
rs2207132	Total cholesterol to total lipids ratio in large LDL	38448586	chr20:39142516	A=0.041, G=0.959	0.0455	0.0796	0.057-0.102	4e-12
rs2207132	Phospholipids to total lipids ratio in IDL	38448586	chr20:39142516	A=0.041, G=0.959	0.0454	0.0937	0.071-0.116	3e-16
rs2207132	Docosahexaenoic acid (22:6) levels	38448586	chr20:39142516	A=0.041, G=0.959	0.0451	0.0972	0.075-0.12	1e-17
rs2207132	Triglycerides to total lipids ratio in chylomicrons and extremely large VLDL	38448586	chr20:39142516	A=0.041, G=0.959	0.0465	0.0733	0.05-0.097	1e-09
rs2207132	Cholesterol esters in very small VLDL	38448586	chr20:39142516	A=0.041, G=0.959	0.0453	0.1229	0.1-0.15	5e-27
rs2207132	Omega-3 fatty acids levels	38448586	chr20:39142516	A=0.041, G=0.959	0.0451	0.1023	0.08-0.125	3e-19
rs2207132	Chronic elevation of alanine aminotransferase (cALT) levels	35654975	chr20:39142516	A=0.041, G=0.959	0.029	0.189	0.13-0.25	8e-11
rs2207132	Chronic elevation of alanine aminotransferase (cALT) levels	35654975	chr20:39142516	A=0.041, G=0.959	0.028	0.178	0.12-0.23	2e-10
rs2207132	Coronary artery disease	36474045	chr20:39142516	A=0.041, G=0.959	0.036	1.096	1.065-1.128	7e-10
rs2207132	C-reactive protein levels (MTAG)	36376304	chr20:39142516	A=0.041, G=0.959	NR	0.053851	0.043-0.065	7e-21
rs2229742	Hemoglobin levels	32327693	chr21:16339172	C=0.098, G=0.902	NR	0.024		1e-11
rs2229742	Birth weight (MTAG)	31681408	chr21:16339172	C=0.098, G=0.902	0.13	0.0321123	0.021-0.043	7e-09
rs2229742	Spherical equivalent	32352494	chr21:16339172	C=0.098, G=0.902	NR	0.14	0.1-0.18	4e-14
rs2229742	Serum 25-Hydroxyvitamin D levels	32059762	chr21:16339172	C=0.098, G=0.902	0.103928	0.025738	0.019-0.032	7e-16
rs2229742	Red blood cell count	30595370	chr21:16339172	C=0.098, G=0.902	NR			5e-21
rs2229742	Spherical equivalent or myopia (age of diagnosis)	29808027	chr21:16339172	C=0.098, G=0.902	0.1047	6.121		9e-10
rs2229742	Hematocrit	32888494	chr21:16339172	C=0.098, G=0.902	0.10325	0.0282968	0.021-0.035	7e-15
rs2229742	Systolic blood pressure	30595370	chr21:16339172	C=0.098, G=0.902	NR			1e-13
rs2229742	Birth weight	27680694	chr21:16339172	C=0.098, G=0.902	0.87	0.0337	0.022-0.045	2e-08
rs2229742	Hemoglobin	32888494	chr21:16339172	C=0.098, G=0.902	0.103242	0.0261944	0.019-0.033	6e-13
rs2229742	Plateletcrit	32888494	chr21:16339172	C=0.098, G=0.902	0.103193	0.0229878	0.016-0.03	8e-10
rs2229742	Medication use (agents acting on the renin-angiotensin system)	31015401	chr21:16339172	C=0.098, G=0.902	0.103481	0.0567372	0.037-0.076	1e-08
rs2229742	Red blood cell count	32888494	chr21:16339172	C=0.098, G=0.902	0.10324	0.033354	0.026-0.04	4e-20
rs2229742	NSFL1C/RILP protein level ratio	38412862	chr21:16339172	C=0.098, G=0.902	NR	0.0888964	0.067-0.11	4e-16
rs2229742	DKK1/SDC4 protein level ratio	38412862	chr21:16339172	C=0.098, G=0.902	NR	0.122196	0.1-0.14	7e-28
rs2229742	Alanine aminotransferase levels	34594039	chr21:16339172	C=0.098, G=0.902	NR	0.0215	0.014-0.029	5e-09
rs2229742	Diastolic blood pressure	38689001	chr21:16339172	C=0.098, G=0.902	NR	0.1105	0.062-0.159	9e-06
rs2229742	Birth weight	31043758	chr21:16339172	C=0.098, G=0.902	0.88135	0.027215	0.019-0.035	7e-11
rs2229742	Medication use (diuretics)	31015401	chr21:16339172	C=0.098, G=0.902	0.10298	0.0762356	0.051-0.102	4e-09
rs2229742	Serum 25-Hydroxyvitamin D levels	32242144	chr21:16339172	C=0.098, G=0.902	0.896549	0.025	0.019-0.031	1e-14
rs2229742	Serum 25-Hydroxyvitamin D levels	32242144	chr21:16339172	C=0.098, G=0.902	NR	0.0249837	0.018-0.031	5e-14
rs2229742	Pulse pressure	38689001	chr21:16339172	C=0.098, G=0.902	NR	0.2	0.14-0.26	2e-12
rs2229742	Alanine aminotransferase levels	33462484	chr21:16339172	C=0.098, G=0.902	NR	0.024	0.016-0.032	1e-09
rs2229742	Vitamin D levels	33462484	chr21:16339172	C=0.098, G=0.902	NR	0.0294	0.022-0.037	3e-13
rs2229742	Clonal hematopoiesis (mutational barcode method)	37932435	chr21:16339172	C=0.098, G=0.902	NR	1.14465	1.11-1.18	2e-11
rs2229742	Age-related eyesight deterioration (confirmatory factor analysis Factor 27)	38965376	chr21:16339172	C=0.098, G=0.902	NR			2e-10
rs2229742	Medication use (diuretics)	34594039	chr21:16339172	C=0.098, G=0.902	NR	0.0762	0.051-0.101	4e-09
rs2229742	Medication use (agents acting on the renin-angiotensin system)	34594039	chr21:16339172	C=0.098, G=0.902	NR	0.0567	0.037-0.076	1e-08
rs2229742	25-hydroxyvitamin D levels (skin colour stratified)	37963177	chr21:16339172	C=0.098, G=0.902	0.9	0.023	0.017-0.029	4e-12
rs2229742	Systolic blood pressure	38689001	chr21:16339172	C=0.098, G=0.902	NR	0.2927	0.21-0.37	2e-13
rs2295659	Serum levels of protein SEMG2	35078996	chr14:101141544	G=0.874, T=0.126	0.1323	0.342835	0.29-0.4	3e-36
rs2295659	Serum levels of protein DLK1	35078996	chr14:101141544	G=0.874, T=0.126	0.1323	0.336022	0.28-0.39	3e-35
rs2306390	25-hydroxyvitamin D levels (skin colour stratified)	37963177	chr12:58002599	C=0.743, T=0.257	0.74	0.013	0.0085-0.0175	5e-08
rs2417966	Plateletcrit	32888494	chr12:21343229	C=0.736, G=0.264	0.241585	0.0185751	0.013-0.024	1e-12
rs2417966	Platelet count	32888494	chr12:21343229	C=0.736, G=0.264	0.241603	0.0177142	0.013-0.023	1e-11
rs2519093	Venous thromboembolism	28373160	chr9:136141870	C=0.815, T=0.185	0.19	1.41	1.32鈥?.50	6e-26
rs2519093	Allergy	27182965	chr9:136141870	C=0.815, T=0.185	NR	1.055	1.035-1.075	4e-08
rs2519093	Low density lipoprotein cholesterol levels	29507422	chr9:136141870	C=0.815, T=0.185	0.806	0.087		2e-48
rs2519093	Low density lipoprotein cholesterol levels	29507422	chr9:136141870	C=0.815, T=0.185	0.831	0.155		1e-14
rs2519093	Low density lipoprotein cholesterol levels	29507422	chr9:136141870	C=0.815, T=0.185	0.797	0.098		1e-06
rs2519093	Low density lipoprotein cholesterol levels	29507422	chr9:136141870	C=0.815, T=0.185	NR	0.092		7e-65
rs2519093	Triglyceride levels	32203549	chr9:136141870	C=0.815, T=0.185	0.815451	0.0212354	0.016-0.026	1e-16
rs2519093	Triglyceride levels	32154731	chr9:136141870	C=0.815, T=0.185	NR	0.0277	0.022-0.034	2e-16
rs2519093	Venous thromboembolism	31420334	chr9:136141870	C=0.815, T=0.185	NR	1.4	1.37-1.43	4e-169
rs2519093	LDL cholesterol levels x long total sleep time interaction (2df test)	31719535	chr9:136141870	C=0.815, T=0.185	NR	2.472	2.04-2.91	1e-33
rs2519093	LDL cholesterol levels x short total sleep time interaction (2df test)	31719535	chr9:136141870	C=0.815, T=0.185	NR	2.633	2.2-3.06	4e-34
rs2519093	Red blood cell traits (multivariate analysis)	32171239	chr9:136141870	C=0.815, T=0.185	0.8			1e-08
rs2519093	Red blood cell traits (multivariate analysis)	32171239	chr9:136141870	C=0.815, T=0.185	0.85			1e-08
rs2519093	Hematocrit	32171239	chr9:136141870	C=0.815, T=0.185	0.8289	0.1893	0.14-0.24	6e-16
rs2519093	Red blood cell count	32171239	chr9:136141870	C=0.815, T=0.185	0.8289	0.0209	0.013-0.029	1e-07
rs2519093	Allergic rhinitis	30013184	chr9:136141870	C=0.815, T=0.185	0.1957	1.05	1.04-1.07	3e-16
rs2519093	White blood cell count	30595370	chr9:136141870	C=0.815, T=0.185	NR			6e-52
rs2519093	Eosinophil counts	30595370	chr9:136141870	C=0.815, T=0.185	NR			4e-24
rs2519093	Hemoglobin concentration	32171239	chr9:136141870	C=0.815, T=0.185	0.8289	0.0684	0.053-0.084	9e-18
rs2519093	Hemoglobin concentration	32171239	chr9:136141870	C=0.815, T=0.185	0.803	0.0611	0.041-0.081	2e-09
rs2519093	Hemoglobin concentration	32171239	chr9:136141870	C=0.815, T=0.185	0.8495	0.0973	0.067-0.128	7e-10
rs2519093	Hematocrit	32171239	chr9:136141870	C=0.815, T=0.185	0.803	0.1718	0.11-0.23	1e-08
rs2519093	Hematocrit	32171239	chr9:136141870	C=0.815, T=0.185	0.8495	0.2441	0.15-0.33	8e-08
rs2519093	Hematocrit	32888493	chr9:136141870	C=0.815, T=0.185	0.727227	0.058829	0.051-0.067	6e-45
rs2519093	Hemoglobin concentration	32888493	chr9:136141870	C=0.815, T=0.185	0.730094	0.061142	0.053-0.069	3e-50
rs2519093	Hemoglobin concentration	32888493	chr9:136141870	C=0.815, T=0.185	0.200386			1e-289
rs2519093	Red blood cell count	29403010	chr9:136141870	C=0.815, T=0.185	NR	0.06646	0.057-0.076	7e-45
rs2519093	Hematocrit	29403010	chr9:136141870	C=0.815, T=0.185	NR	0.05699	0.048-0.066	1e-33
rs2519093	Hemoglobin	29403010	chr9:136141870	C=0.815, T=0.185	NR	0.0588	0.05-0.068	1e-35
rs2519093	Total cholesterol levels	29507422	chr9:136141870	C=0.815, T=0.185	0.806	0.078		3e-41
rs2519093	Total cholesterol levels	29507422	chr9:136141870	C=0.815, T=0.185	0.831	0.129		1e-10
rs2519093	Total cholesterol levels	29507422	chr9:136141870	C=0.815, T=0.185	NR	0.082		2e-53
rs2519093	Serum alkaline phosphatase levels	29403010	chr9:136141870	C=0.815, T=0.185	NR	0.3104	0.3-0.32	0
rs2519093	Coronary artery disease	29212778	chr9:136141870	C=0.815, T=0.185	0.1841	0.0554	0.041-0.07	2e-14
rs2519093	Red blood cell count	32888493	chr9:136141870	C=0.815, T=0.185	0.730117	0.066854	0.059-0.075	4e-60
rs2519093	Neutrophil count	32888493	chr9:136141870	C=0.815, T=0.185	0.193304			6e-62
rs2519093	Neutrophil count	32888493	chr9:136141870	C=0.815, T=0.185	0.184749	0.040099	0.035-0.045	1e-58
rs2519093	White blood cell count	32888493	chr9:136141870	C=0.815, T=0.185	0.200499			2e-73
rs2519093	White blood cell count	32888493	chr9:136141870	C=0.815, T=0.185	0.185612	0.04119	0.037-0.046	9e-68
rs2519093	Venous thromboembolism	22672568	chr9:136141870	C=0.815, T=0.185	0.243	1.69	1.48-1.91	8e-16
rs2519093	Coronary artery disease	26343387	chr9:136141870	C=0.815, T=0.185	0.190872	1.08	1.06-1.11	1e-11
rs2519093	White blood cell count	32888494	chr9:136141870	C=0.815, T=0.185	0.184377	0.0433274	0.038-0.049	3e-52
rs2519093	Hemoglobin	32888494	chr9:136141870	C=0.815, T=0.185	0.184399	0.0830219	0.077-0.089	1e-180
rs2519093	Myocardial infarction	33532862	chr9:136141870	C=0.815, T=0.185	0.184082	1.09	1.07-1.11	5e-19
rs2519093	Aspartate aminotransferase levels	33547301	chr9:136141870	C=0.815, T=0.185	0.81	13.9	-	5e-44
rs2519093	Low density lipoprotein cholesterol levels	32493714	chr9:136141870	C=0.815, T=0.185	0.815454	0.079807	0.075-0.085	2e-228
rs2519093	Medication use (HMG CoA reductase inhibitors)	31015401	chr9:136141870	C=0.815, T=0.185	0.185023	0.0835069	0.069-0.098	7e-31
rs2519093	Soluble E-selectin levels	31217265	chr9:136141870	C=0.815, T=0.185	0.188	0.903		4e-305
rs2519093	Soluble ICAM-1	31217265	chr9:136141870	C=0.815, T=0.185	0.188	0.352		7e-48
rs2519093	Serum levels of protein FAM3B	35078996	chr9:136141870	C=0.815, T=0.185	0.1214	0.268491	0.21-0.33	2e-20
rs2519093	Serum levels of protein CHST12	35078996	chr9:136141870	C=0.815, T=0.185	0.1214	0.218862	0.16-0.27	8e-15
rs2519093	Serum levels of protein GLCE	35078996	chr9:136141870	C=0.815, T=0.185	0.1214	0.412802	0.36-0.47	3e-48
rs2519093	Serum levels of protein TPST2	35078996	chr9:136141870	C=0.815, T=0.185	0.1214	0.225162	0.17-0.28	6e-16
rs2519093	LDL cholesterol levels	36142332	chr9:136141870	C=0.815, T=0.185	NR	0.0107	0.0091-0.0123	3e-45
rs2519093	Cortical thickness	34560273	chr9:136141870	C=0.815, T=0.185	0.1826			4e-11
rs2519093	PECAM 1 plasma levels	35264221	chr9:136141870	C=0.815, T=0.185	NR	0.14	0.1-0.18/	9e-13
rs2519093	E Selectin plasma levels	35264221	chr9:136141870	C=0.815, T=0.185	NR	0.395	0.33-0.46/	2e-22
rs2519093	Hemoglobin levels	36329257	chr9:136141870	C=0.815, T=0.185	NR	0.0818747		8e-27
rs2519093	White blood cell count	36329257	chr9:136141870	C=0.815, T=0.185	NR	0.0553735		2e-08
rs2519093	Red blood cell count	36329257	chr9:136141870	C=0.815, T=0.185	NR	0.0324894		6e-33
rs2519093	2-hour postprandial insulin levels in prediabetes	35971929	chr9:136141870	C=0.815, T=0.185	NR			2e-07
rs2519093	Triglycerides to total lipids ratio in large LDL	35213538	chr9:136141870	C=0.815, T=0.185	0.816261	0.0416703	0.032-0.052	9e-16
rs2519093	Cholesteryl esters to total lipids ratio in large VLDL	35213538	chr9:136141870	C=0.815, T=0.185	0.81627	0.075147	0.065-0.085	5e-49
rs2519093	Cholesterol to total lipids ratio in medium LDL	35213538	chr9:136141870	C=0.815, T=0.185	0.816261	0.0474908	0.037-0.058	6e-19
rs2519093	Cholesterol to total lipids ratio in large VLDL	35213538	chr9:136141870	C=0.815, T=0.185	0.81627	0.082869	0.073-0.093	7e-57
rs2519093	Free cholesterol to total lipids ratio in large VLDL	35213538	chr9:136141870	C=0.815, T=0.185	0.81627	0.0771588	0.067-0.088	2e-48
rs2519093	Triglycerides to total lipids ratio in IDL	35213538	chr9:136141870	C=0.815, T=0.185	0.816261	0.0389893	0.029-0.049	3e-14
rs2519093	Cholesterol to total lipids ratio in IDL	35213538	chr9:136141870	C=0.815, T=0.185	0.816261	0.0375592	0.027-0.048	4e-13
rs2519093	Free cholesterol to total lipids ratio in IDL	35213538	chr9:136141870	C=0.815, T=0.185	0.816261	0.0423626	0.032-0.053	1e-15
rs2519093	Triglycerides to total lipids ratio in medium LDL	35213538	chr9:136141870	C=0.815, T=0.185	0.816261	0.0533791	0.043-0.064	2e-24
rs2519093	Triglyceride to HDL cholesterol ratio	38200128	chr9:136141870	C=0.815, T=0.185	0.8159	0.0324	0.024-0.04	5e-12
rs2519093	Cholesteryl esters to total lipids ratio in medium VLDL	35213538	chr9:136141870	C=0.815, T=0.185	0.816261	0.0564032	0.047-0.066	2e-29
rs2519093	Free cholesterol to total lipids ratio in medium VLDL	35213538	chr9:136141870	C=0.815, T=0.185	0.816261	0.0682993	0.058-0.078	3e-41
rs2519093	Triglycerides to total lipids ratio in medium VLDL	35213538	chr9:136141870	C=0.815, T=0.185	0.816261	0.0635228	0.054-0.073	2e-36
rs2519093	Triglyceride to HDL cholesterol ratio	38200128	chr9:136141870	C=0.815, T=0.185	0.8158	0.0298	0.023-0.036	2e-13
rs2519093	Cholesterol to total lipids ratio in medium VLDL	35213538	chr9:136141870	C=0.815, T=0.185	0.816261	0.0601736	0.05-0.07	4e-33
rs2519093	Phospholipids to total lipids ratio in medium VLDL	35213538	chr9:136141870	C=0.815, T=0.185	0.816261	0.0713236	0.061-0.081	4e-44
rs2519093	Cholesteryl ester levels in small HDL	35213538	chr9:136141870	C=0.815, T=0.185	0.816261	0.0530983	0.043-0.064	3e-23
rs2519093	Hematocrit	33887194	chr9:136141870	C=0.815, T=0.185	NR	0.2	0.14-0.26	1e-14
rs2519093	Hemoglobin	33887194	chr9:136141870	C=0.815, T=0.185	NR	0.08	0.06-0.1	3e-17
rs2519093	Red blood cell count	33887194	chr9:136141870	C=0.815, T=0.185	NR	0.03	0.03-0.03	9e-14
rs2519093	Soluble E-selectin levels	34757267	chr9:136141870	C=0.815, T=0.185	NR	0.1723	0.16-0.18	3e-271
rs2519093	White blood cell count	34594039	chr9:136141870	C=0.815, T=0.185	0.27567	0.0246807	0.017-0.032	8e-11
rs2519093	Red blood cell count	34594039	chr9:136141870	C=0.815, T=0.185	0.275511	0.0600004	0.053-0.067	3e-66
rs2519093	Free cholesterol to total lipids ratio in small LDL	35213538	chr9:136141870	C=0.815, T=0.185	0.816261	0.0288969	0.019-0.039	2e-08
rs2519093	Cholesterol to total lipids ratio in small VLDL	35213538	chr9:136141870	C=0.815, T=0.185	0.816261	0.0711278	0.061-0.081	6e-43
rs2519093	Cholesterol to total lipids ratio in small LDL	35213538	chr9:136141870	C=0.815, T=0.185	0.816261	0.0755346	0.065-0.086	3e-45
rs2519093	Triglycerides to total lipids ratio in small LDL	35213538	chr9:136141870	C=0.815, T=0.185	0.816261	0.0437754	0.034-0.054	2e-17
rs2519093	Free cholesterol to total lipids ratio in small VLDL	35213538	chr9:136141870	C=0.815, T=0.185	0.816261	0.0528314	0.043-0.063	2e-25
rs2519093	Phospholipids to total lipids ratio in small VLDL	35213538	chr9:136141870	C=0.815, T=0.185	0.816261	0.0502803	0.04-0.06	4e-23
rs2519093	Myocardial infarction	34594039	chr9:136141870	C=0.815, T=0.185	0.272805	0.0999733	0.071-0.129	2e-11
rs2519093	Delta-like protein 4 levels	34648354	chr9:136141870	C=0.815, T=0.185	0.2	0.088	0.055-0.121	4e-07
rs2519093	Cholesterol to total lipids in very large HDL percentage (UKB data field 23630)	36764567	chr9:136141870	C=0.815, T=0.185	0.184613	0.037962	0.027-0.049	8e-11
rs2519093	Alpha-amylase 2B levels	34648354	chr9:136141870	C=0.815, T=0.185	0.2	0.134	0.099-0.169	6e-14
rs2519093	Triglycerides to total lipids in very large VLDL percentage (UKB data field 23588)	36764567	chr9:136141870	C=0.815, T=0.185	0.184487	0.0697137	0.058-0.081	1e-31
rs2519093	Cholesterol to total lipids in large VLDL percentage (UKB data field 23590)	36764567	chr9:136141870	C=0.815, T=0.185	0.184573	0.0846791	0.073-0.096	4e-45
rs2519093	Free cholesterol to total lipids in medium VLDL percentage (UKB data field 23597)	36764567	chr9:136141870	C=0.815, T=0.185	0.184584	0.0729195	0.061-0.084	2e-35
rs2519093	Free cholesterol to total lipids in very small VLDL percentage (UKB data field 23607)	36764567	chr9:136141870	C=0.815, T=0.185	0.184584	0.0558271	0.044-0.068	7e-20
rs2519093	Free cholesterol to total lipids in IDL percentage (UKB data field 23612)	36764567	chr9:136141870	C=0.815, T=0.185	0.184584	0.044763	0.033-0.057	2e-13
rs2519093	Cholesterol to total lipids in medium LDL percentage (UKB data field 23620)	36764567	chr9:136141870	C=0.815, T=0.185	0.184584	0.0511255	0.039-0.063	7e-17
rs2519093	Cholesterol to total lipids in very large VLDL percentage (UKB data field 23585)	36764567	chr9:136141870	C=0.815, T=0.185	0.184487	0.0635767	0.052-0.075	4e-27
rs2519093	Cholesteryl esters to total lipids in medium VLDL percentage (UKB data field 23596)	36764567	chr9:136141870	C=0.815, T=0.185	0.184584	0.0606012	0.049-0.072	1e-25
rs2519093	Free cholesterol to total lipids in very large VLDL percentage (UKB data field 23587)	36764567	chr9:136141870	C=0.815, T=0.185	0.184487	0.0578815	0.046-0.07	2e-22
rs2519093	Cholesteryl esters to total lipids in large VLDL percentage (UKB data field 23591)	36764567	chr9:136141870	C=0.815, T=0.185	0.184573	0.0775273	0.066-0.089	2e-39
rs2519093	Cholesterol to total lipids in medium VLDL percentage (UKB data field 23595)	36764567	chr9:136141870	C=0.815, T=0.185	0.184584	0.0645175	0.053-0.076	1e-28
rs2519093	Triglycerides to total lipids in medium VLDL percentage (UKB data field 23598)	36764567	chr9:136141870	C=0.815, T=0.185	0.184584	0.0678815	0.056-0.079	2e-31
rs2519093	Hemoglobin	38116116	chr9:136141870	C=0.815, T=0.185	NR			6e-34
rs2519093	Cell surface glycoprotein CD200 receptor 1 levels	34857772	chr9:136141870	C=0.815, T=0.185	0.2685	0.2051	0.14-0.27	3e-11
rs2519093	Total cholesterol levels	38116116	chr9:136141870	C=0.815, T=0.185	NR			5e-64
rs2519093	LDL cholesterol	30275531	chr9:136141870	C=0.815, T=0.185	0.1808	0.0737	0.067-0.08-1	8e-102
rs2519093	CX3CL1 levels	33067605	chr9:136141870	C=0.815, T=0.185	0.2	0.0947		3e-13
rs2519093	Serum levels of protein ICAM4	35078996	chr9:136141870	C=0.815, T=0.185	0.1214	0.360126	0.3-0.42	9e-36
rs2519093	Serum levels of protein ICAM4	35078996	chr9:136141870	C=0.815, T=0.185	0.1214	0.322996	0.27-0.38	5e-29
rs2519093	Neutrophil count	34469753	chr9:136141870	C=0.815, T=0.185	0.816			3e-19
rs2519093	Hemoglobin levels	35121771	chr9:136141870	C=0.815, T=0.185	0.252426	0.112272	/	7e-11
rs2519093	Hematocrit	35121771	chr9:136141870	C=0.815, T=0.185	0.252426	0.311965	%	5e-10
rs2519093	Total campesterol	35013273	chr9:136141870	C=0.815, T=0.185	0.22	0.045		2e-12
rs2519093	Total cholesterol levels	34887591	chr9:136141870	C=0.815, T=0.185	NR			0
rs2519093	Non-HDL cholesterol levels	34887591	chr9:136141870	C=0.815, T=0.185	0.132512	0.130114	0.09-0.17	2e-10
rs2519093	Triglycerides to total lipids ratio in small VLDL	35213538	chr9:136141870	C=0.815, T=0.185	0.816261	0.065779	0.056-0.076	2e-37
rs2519093	Phospholipids to total lipids ratio in very large VLDL	35213538	chr9:136141870	C=0.815, T=0.185	0.816375	0.0570028	0.047-0.067	1e-26
rs2519093	Triglycerides to total lipids ratio in very large VLDL	35213538	chr9:136141870	C=0.815, T=0.185	0.816375	0.0695286	0.059-0.08	3e-41
rs2519093	Cholesterol to total lipids ratio in very small VLDL	35213538	chr9:136141870	C=0.815, T=0.185	0.816261	0.0435945	0.034-0.053	5e-18
rs2519093	Free cholesterol to total lipids ratio in very small VLDL	35213538	chr9:136141870	C=0.815, T=0.185	0.816261	0.0518117	0.041-0.062	1e-22
rs2519093	Triglycerides to total lipids ratio in very small VLDL	35213538	chr9:136141870	C=0.815, T=0.185	0.816261	0.0429804	0.033-0.053	2e-17
rs2519093	Cholesterol to total lipids ratio in very large VLDL	35213538	chr9:136141870	C=0.815, T=0.185	0.816375	0.0626868	0.053-0.073	1e-34
rs2519093	Cholesteryl esters to total lipids ratio in very large VLDL	35213538	chr9:136141870	C=0.815, T=0.185	0.816375	0.0623749	0.052-0.072	2e-34
rs2519093	Cholesterol to total lipids ratio in very large HDL	35213538	chr9:136141870	C=0.815, T=0.185	0.81625	0.0386844	0.029-0.049	2e-14
rs2519093	Cholesteryl esters to total lipids ratio in very large HDL	35213538	chr9:136141870	C=0.815, T=0.185	0.81625	0.0301973	0.02-0.041	1e-08
rs2519093	Free cholesterol to total lipids ratio in very large VLDL	35213538	chr9:136141870	C=0.815, T=0.185	0.816375	0.0571138	0.047-0.067	2e-28
rs2519093	Insulin receptor levels	34814699	chr9:136141870	C=0.815, T=0.185	NR	0.72	0.64-0.8	3e-73
rs2519093	High density lipoprotein cholesterol levels	34887591	chr9:136141870	C=0.815, T=0.185	NR			4e-18
rs2519093	Total cholesterol levels	34887591	chr9:136141870	C=0.815, T=0.185	0.186856	0.0683257	0.065-0.072	3e-248
rs2519093	Low density lipoprotein cholesterol levels	34887591	chr9:136141870	C=0.815, T=0.185	0.187879	0.0724494	0.069-0.076	7e-279
rs2519093	High density lipoprotein cholesterol levels	34887591	chr9:136141870	C=0.815, T=0.185	0.187106	0.0169995	0.014-0.02	9e-14
rs2519093	Cereal consumption (bowls per week) (UKB data field 1458)	32193382	chr9:136141870	C=0.815, T=0.185	0.815378	0.0154846	0.01-0.021	9e-09
rs2519093	X-26054 levels	35347128	chr9:136141870	C=0.815, T=0.185	NR	0.32		1e-24
rs2519093	Cholesteryl esters to total lipids ratio in IDL	38448586	chr9:136141870	C=0.815, T=0.185	0.1876	0.0303	0.021-0.04	9e-10
rs2519093	Blood urea nitrogen levels	34594039	chr9:136141870	C=0.815, T=0.185	NR	0.0186	0.014-0.023	2e-15
rs2519093	LDL cholesterol levels	39414775	chr9:136141870	C=0.815, T=0.185	NR	0.083	0.061-0.105	3e-14
rs2519093	Alkaline phosphatase levels	39414775	chr9:136141870	C=0.815, T=0.185	NR	0.282	0.26-0.3	8e-186
rs2519093	Total cholesterol levels	39414775	chr9:136141870	C=0.815, T=0.185	NR	0.068	0.048-0.088	3e-11
rs2519093	LDL cholesterol	34594039	chr9:136141870	C=0.815, T=0.185	NR	0.0562	0.051-0.061	3e-100
rs2519093	Hematocrit	34594039	chr9:136141870	C=0.815, T=0.185	NR	0.0573	0.053-0.061	1e-173
rs2519093	N-acetyllactosaminide beta-1,3-N-acetylglucosaminyltransferase 2 levels (B3GNT2.7980.72.3)	29875488	chr9:136141870	C=0.815, T=0.185	0.178	0.31	0.25-0.37	4e-23
rs2519093	Adhesion G protein-coupled receptor F5 levels (ADGRF5.6409.57.3)	29875488	chr9:136141870	C=0.815, T=0.185	0.178	0.78	0.12	1e-155
rs2519093	C1GALT1-specific chaperone 1 levels (C1GALT1C1.5735.54.3)	29875488	chr9:136141870	C=0.815, T=0.185	0.178	0.61	0.55-0.67	2e-89
rs2519093	Vascular endothelial growth factor receptor 3 levels (FLT4.2358.19.2)	29875488	chr9:136141870	C=0.815, T=0.185	0.178	0.58	0.12	6e-80
rs2519093	Interleukin-3 receptor subunit alpha levels (IL3RA.13744.37.3)	29875488	chr9:136141870	C=0.815, T=0.185	0.178	0.86	0.12	8e-198
rs2519093	D-glucuronyl C5-epimerase levels (GLCE.7808.5.3)	29875488	chr9:136141870	C=0.815, T=0.185	0.178	0.58	0.52-0.64	1e-78
rs2519093	Protein FAM3B levels (FAM3B.9177.6.3)	29875488	chr9:136141870	C=0.815, T=0.185	0.178	0.29	0.23-0.35	3e-20
rs2519093	E-selectin levels (SELE.3470.1.2)	29875488	chr9:136141870	C=0.815, T=0.185	0.178	1.17	0.12	0
rs2519093	P-selectin levels (SELP.4154.57.2)	29875488	chr9:136141870	C=0.815, T=0.185	0.178	0.46	0.12	4e-48
rs2519093	Thrombospondin type-1 domain-containing protein 1 levels (THSD1.5621.64.3)	29875488	chr9:136141870	C=0.815, T=0.185	0.178	0.29	0.12	3e-19
rs2519093	Neutrophil count	34594039	chr9:136141870	C=0.815, T=0.185	NR	0.0327	0.028-0.038	4e-35
rs2519093	Total cholesterol levels	34594039	chr9:136141870	C=0.815, T=0.185	NR	0.0532	0.048-0.058	2e-109
rs2519093	Plasma X-26054 levels in chronic kidney disease	37277652	chr9:136141870	C=0.815, T=0.185	0.22	0.144	0.11-0.18	4e-17
rs2519093	White blood cell count	34594039	chr9:136141870	C=0.815, T=0.185	NR	0.0321	0.027-0.037	5e-41
rs2519093	Total cholesterol levels	36329257	chr9:136141870	C=0.815, T=0.185	NR	3.32982		5e-51
rs2519093	Low density lipoprotein cholesterol levels	36329257	chr9:136141870	C=0.815, T=0.185	NR	2.77722		2e-43
rs2519093	X-23749 levels	36357675	chr9:136141870	C=0.815, T=0.185	0.188	0.0940047	0.069-0.119	2e-13
rs2519093	E-selectin levels	36349687	chr9:136141870	C=0.815, T=0.185	NR	0.9319	0.88-0.98	4e-285
rs2519093	Non-HDL cholesterol levels	34887591	chr9:136141870	C=0.815, T=0.185	NR			3e-252
rs2519093	Metabolite levels (DSGEGDFXAEGGGVR; Fibrinopeptide A, des-ala(1))	37253714	chr9:136141870	C=0.815, T=0.185	0.8339	0.157	0.12-0.2	5e-15
rs2519093	Metabolite levels (serylleucine)	37253714	chr9:136141870	C=0.815, T=0.185	0.8348	0.253	0.18-0.32	2e-12
rs2519093	Multi-trait sex score	37277458	chr9:136141870	C=0.815, T=0.185	NR			3e-10
rs2519093	Alkaline phosphatase levels	38626723	chr9:136141870	C=0.815, T=0.185	NR	0.252895		3e-12
rs2519093	Myocardial infarction	38072966	chr9:136141870	C=0.815, T=0.185	NR	0.9186		4e-19
rs2642438	Total cholesterol levels	28334899	chr1:220970028	A=0.278, G=0.722	0.178	0.0526	0.03-0.075	5e-06
rs2642438	Total cholesterol levels	28334899	chr1:220970028	A=0.278, G=0.722	0.255	0.037	0.029-0.045()	1e-22
rs2642438	LDL cholesterol levels	28334899	chr1:220970028	A=0.278, G=0.722	0.255	0.0352	0.027-0.043()	1e-19
rs2642438	Low density lipoprotein cholesterol levels	29507422	chr1:220970028	A=0.278, G=0.722	0.293	0.047		1e-19
rs2642438	Low density lipoprotein cholesterol levels	29507422	chr1:220970028	A=0.278, G=0.722	NR	0.047		9e-24
rs2642438	High density lipoprotein cholesterol levels	29507422	chr1:220970028	A=0.278, G=0.722	0.293	0.021		5e-07
rs2642438	High density lipoprotein cholesterol levels	29507422	chr1:220970028	A=0.278, G=0.722	NR	0.02		7e-08
rs2642438	Triglyceride levels x alcohol consumption (drinkers vs non-drinkers) interaction (2df)	30698716	chr1:220970028	A=0.278, G=0.722	NR			3e-10
rs2642438	LDL cholesterol levels x alcohol consumption (drinkers vs non-drinkers) interaction (2df)	30698716	chr1:220970028	A=0.278, G=0.722	NR			2e-22
rs2642438	HDL cholesterol levels x alcohol consumption (regular vs non-regular drinkers) interaction (2df)	30698716	chr1:220970028	A=0.278, G=0.722	NR			2e-13
rs2642438	Triglyceride levels x alcohol consumption (regular vs non-regular drinkers) interaction (2df)	30698716	chr1:220970028	A=0.278, G=0.722	NR			3e-07
rs2642438	HDL cholesterol levels x alcohol consumption (drinkers vs non-drinkers) interaction (2df)	30698716	chr1:220970028	A=0.278, G=0.722	NR			3e-17
rs2642438	HDL cholesterol levels x alcohol consumption (drinkers vs non-drinkers) interaction (2df)	30698716	chr1:220970028	A=0.278, G=0.722	NR			1e-21
rs2642438	Triglyceride levels in current drinkers	30698716	chr1:220970028	A=0.278, G=0.722	NR	0.01		2e-06
rs2642438	Triglyceride levels x alcohol consumption (drinkers vs non-drinkers) interaction (2df)	30698716	chr1:220970028	A=0.278, G=0.722	NR			6e-07
rs2642438	LDL cholesterol levels x alcohol consumption (drinkers vs non-drinkers) interaction (2df)	30698716	chr1:220970028	A=0.278, G=0.722	NR			7e-06
rs2642438	LDL cholesterol levels x alcohol consumption (drinkers vs non-drinkers) interaction (2df)	30698716	chr1:220970028	A=0.278, G=0.722	NR			7e-15
rs2642438	HDL cholesterol levels x alcohol consumption (regular vs non-regular drinkers) interaction (2df)	30698716	chr1:220970028	A=0.278, G=0.722	NR			9e-06
rs2642438	Triglyceride levels x alcohol consumption (regular vs non-regular drinkers) interaction (2df)	30698716	chr1:220970028	A=0.278, G=0.722	NR			7e-09
rs2642438	LDL cholesterol levels x alcohol consumption (regular vs non-regular drinkers) interaction (2df)	30698716	chr1:220970028	A=0.278, G=0.722	NR			3e-15
rs2642438	LDL cholesterol levels x alcohol consumption (regular vs non-regular drinkers) interaction (2df)	30698716	chr1:220970028	A=0.278, G=0.722	NR			6e-22
rs2642438	HDL cholesterol levels in current drinkers	30698716	chr1:220970028	A=0.278, G=0.722	NR	0.007		2e-08
rs2642438	LDL cholesterol levels	30698716	chr1:220970028	A=0.278, G=0.722	NR	1.113		5e-08
rs2642438	HDL cholesterol levels x alcohol consumption (regular vs non-regular drinkers) interaction (2df)	30698716	chr1:220970028	A=0.278, G=0.722	NR			8e-18
rs2642438	HDL cholesterol levels	30698716	chr1:220970028	A=0.278, G=0.722	NR	0.007064		5e-09
rs2642438	HDL cholesterol levels	30698716	chr1:220970028	A=0.278, G=0.722	NR	0.009605		3e-07
rs2642438	LDL cholesterol levels in current drinkers	30698716	chr1:220970028	A=0.278, G=0.722	NR	1.1		1e-08
rs2642438	LDL cholesterol levels in current drinkers	30698716	chr1:220970028	A=0.278, G=0.722	NR	1.155		2e-12
rs2642438	HDL cholesterol levels in current drinkers	30698716	chr1:220970028	A=0.278, G=0.722	NR	0.006		6e-11
rs2642438	LDL cholesterol levels	32203549	chr1:220970028	A=0.278, G=0.722	0.297344	0.0253446	0.021-0.03	8e-29
rs2642438	HDL cholesterol levels	32203549	chr1:220970028	A=0.278, G=0.722	0.297302	0.027676	0.024-0.032	2e-40
rs2642438	Apolipoprotein A1 levels	32203549	chr1:220970028	A=0.278, G=0.722	0.297377	0.0291299	0.025-0.033	4e-42
rs2642438	Low density lipoprotein cholesterol levels	32154731	chr1:220970028	A=0.278, G=0.722	NR	0.0332	0.028-0.038	3e-33
rs2642438	Metabolic syndrome	39349817	chr1:220970028	A=0.278, G=0.722	NR	0.0153834	0.013-0.018	2e-17
rs2642438	Total cholesterol levels	29507422	chr1:220970028	A=0.278, G=0.722	0.293	0.041		3e-16
rs2642438	Total cholesterol levels	29507422	chr1:220970028	A=0.278, G=0.722	NR	0.042		4e-20
rs2642438	Serum alkaline phosphatase levels	29403010	chr1:220970028	A=0.278, G=0.722	NR	0.03299	0.022-0.044	2e-08
rs2642438	Nonalcoholic fatty liver disease	32298765	chr1:220970028	A=0.278, G=0.722	NR	1.22399		6e-06
rs2642438	Total cholesterol levels	33339817	chr1:220970028	A=0.278, G=0.722	NR	0.0266	0.018-0.035	7e-10
rs2642438	High density lipoprotein cholesterol levels	33339817	chr1:220970028	A=0.278, G=0.722	NR	0.0282	0.018-0.038	4e-08
rs2642438	Cirrhosis (multi-trait analysis)	33310085	chr1:220970028	A=0.278, G=0.722	0.29			1e-43
rs2642438	Serum alkaline phosphatase levels	33547301	chr1:220970028	A=0.278, G=0.722	0.7	12.1	-	9e-34
rs2642438	Alanine aminotransferase levels	33547301	chr1:220970028	A=0.278, G=0.722	0.7	11.7	-	1e-31
rs2642438	1-stearoyl-2-docosapentaenoyl-GPC (18:0/22:5n3) levels	36357675	chr1:220970028	A=0.278, G=0.722	0.2909	0.0747727	0.053-0.097	2e-11
rs2642438	HDL cholesterol levels	36333282	chr1:220970028	A=0.278, G=0.722	0.8436	0.033	0.024-0.042	4e-14
rs2642438	Total cholesterol levels	36333282	chr1:220970028	A=0.278, G=0.722	0.8436	0.0338	0.026-0.041	8e-19
rs2642438	LDL cholesterol levels	35884923	chr1:220970028	A=0.278, G=0.722	NR	1.14	0.64-1.64	8e-06
rs2642438	LDL cholesterol levels	36333282	chr1:220970028	A=0.278, G=0.722	0.8436	0.0313	0.023-0.04	9e-13
rs2642438	Total cholesterol levels	35884923	chr1:220970028	A=0.278, G=0.722	NR	1.41	0.86-1.96	5e-07
rs2642438	HDL cholesterol levels	35884923	chr1:220970028	A=0.278, G=0.722	NR	0.5	0.3-0.7	6e-07
rs2642438	Liver proton density fat fraction	36402844	chr1:220970028	A=0.278, G=0.722	0.28	7.68		2e-14
rs2642438	Body composition (MOSTest)	36402844	chr1:220970028	A=0.278, G=0.722	NR	7.62		3e-14
rs2642438	High-density lipoprotein levels (MTAG)	36376304	chr1:220970028	A=0.278, G=0.722	NR	0.03083	0.025-0.036	2e-27
rs2642438	Free cholesterol to total lipids ratio in large LDL	35213538	chr1:220970028	A=0.278, G=0.722	0.29615	0.0351201	0.027-0.044	3e-16
rs2642438	Free cholesterol levels in LDL	35213538	chr1:220970028	A=0.278, G=0.722	0.29615	0.0273623	0.019-0.036	1e-09
rs2642438	Triglycerides to total lipids ratio in large LDL	35213538	chr1:220970028	A=0.278, G=0.722	0.29615	0.0277597	0.019-0.036	3e-10
rs2642438	Phospholipid levels in medium HDL	35213538	chr1:220970028	A=0.278, G=0.722	0.29615	0.0338665	0.026-0.042	1e-15
rs2642438	Free cholesterol levels in large LDL	35213538	chr1:220970028	A=0.278, G=0.722	0.29615	0.0310718	0.022-0.04	3e-12
rs2642438	Phospholipid levels in large LDL	35213538	chr1:220970028	A=0.278, G=0.722	0.29615	0.0272306	0.018-0.036	1e-09
rs2642438	Cholesteryl ester levels in medium HDL	35213538	chr1:220970028	A=0.278, G=0.722	0.29615	0.0346635	0.026-0.043	1e-16
rs2642438	Free cholesterol to total lipids ratio in medium HDL	35213538	chr1:220970028	A=0.278, G=0.722	0.29615	0.0359371	0.028-0.044	3e-19
rs2642438	Total lipid levels in large LDL	35213538	chr1:220970028	A=0.278, G=0.722	0.29615	0.0245558	0.016-0.033	4e-08
rs2642438	Free cholesterol levels in medium HDL	35213538	chr1:220970028	A=0.278, G=0.722	0.29615	0.036829	0.029-0.045	3e-19
rs2642438	Cholesterol to total lipids ratio in medium LDL	35213538	chr1:220970028	A=0.278, G=0.722	0.29615	0.029466	0.021-0.038	8e-11
rs2642438	Cholesterol levels in IDL	35213538	chr1:220970028	A=0.278, G=0.722	0.29615	0.0381422	0.03-0.047	3e-18
rs2642438	Total lipid levels in large HDL	35213538	chr1:220970028	A=0.278, G=0.722	0.29615	0.0323664	0.025-0.04	3e-16
rs2642438	Total lipid levels in medium HDL	35213538	chr1:220970028	A=0.278, G=0.722	0.29615	0.034549	0.026-0.043	2e-16
rs2642438	Cholesterol to total lipids ratio in IDL	35213538	chr1:220970028	A=0.278, G=0.722	0.29615	0.0398211	0.031-0.048	1e-19
rs2642438	Phospholipids to total lipids ratio in IDL	35213538	chr1:220970028	A=0.278, G=0.722	0.29615	0.0316248	0.023-0.041	3e-12
rs2642438	Phospholipid levels in large HDL	35213538	chr1:220970028	A=0.278, G=0.722	0.29615	0.0330618	0.025-0.041	9e-17
rs2642438	Phospholipid levels in HDL	35213538	chr1:220970028	A=0.278, G=0.722	0.29615	0.035642	0.028-0.044	2e-18
rs2642438	Cholesteryl esters to total lipids ratio in IDL	35213538	chr1:220970028	A=0.278, G=0.722	0.29615	0.0362403	0.028-0.045	2e-16
rs2642438	Concentration of large HDL particles	35213538	chr1:220970028	A=0.278, G=0.722	0.29615	0.0312681	0.024-0.039	3e-15
rs2642438	Phospholipid levels in IDL	35213538	chr1:220970028	A=0.278, G=0.722	0.29615	0.0312727	0.023-0.04	7e-13
rs2642438	Cholesteryl ester levels in large HDL	35213538	chr1:220970028	A=0.278, G=0.722	0.29615	0.0301325	0.022-0.038	5e-14
rs2642438	Concentration of IDL particles	35213538	chr1:220970028	A=0.278, G=0.722	0.29615	0.0288954	0.02-0.038	1e-10
rs2642438	Triglycerides to total lipids ratio in IDL	35213538	chr1:220970028	A=0.278, G=0.722	0.29615	0.0359845	0.027-0.044	1e-16
rs2642438	Cholesterol levels in large HDL	35213538	chr1:220970028	A=0.278, G=0.722	0.29615	0.0309521	0.023-0.039	8e-15
rs2642438	Cholesterol levels in large LDL	35213538	chr1:220970028	A=0.278, G=0.722	0.29615	0.0251106	0.016-0.034	2e-08
rs2642438	Average diameter for HDL particles	35213538	chr1:220970028	A=0.278, G=0.722	0.29615	0.0268146	0.019-0.035	2e-11
rs2642438	Free cholesterol levels in IDL	35213538	chr1:220970028	A=0.278, G=0.722	0.29615	0.0372462	0.029-0.046	2e-17
rs2642438	Total lipid levels in IDL	35213538	chr1:220970028	A=0.278, G=0.722	0.29615	0.0350904	0.027-0.044	1e-15
rs2642438	Free cholesterol to total lipids ratio in large HDL	35213538	chr1:220970028	A=0.278, G=0.722	0.29615	0.0281087	0.02-0.036	2e-11
rs2642438	Free cholesterol levels in large HDL	35213538	chr1:220970028	A=0.278, G=0.722	0.29615	0.0331066	0.025-0.041	6e-17
rs2642438	Concentration of HDL particles	35213538	chr1:220970028	A=0.278, G=0.722	0.29615	0.0349061	0.027-0.043	2e-16
rs2642438	Cholesteryl ester levels in IDL	35213538	chr1:220970028	A=0.278, G=0.722	0.29615	0.038139	0.03-0.047	3e-18
rs2642438	Free cholesterol to total lipids ratio in medium VLDL	35213538	chr1:220970028	A=0.278, G=0.722	0.29615	0.028956	0.021-0.037	2e-11
rs2642438	Phospholipids to total lipids ratio in medium VLDL	35213538	chr1:220970028	A=0.278, G=0.722	0.29615	0.0254974	0.017-0.034	4e-09
rs2642438	Triglyceride to HDL cholesterol ratio	38200128	chr1:220970028	A=0.278, G=0.722	0.2982	0.0253	0.018-0.033	1e-09
rs2642438	Ratio of monounsaturated fatty acids to total fatty acids	35213538	chr1:220970028	A=0.278, G=0.722	0.296172	0.0316508	0.023-0.04	3e-13
rs2642438	Triglycerides to total lipids ratio in medium LDL	35213538	chr1:220970028	A=0.278, G=0.722	0.29615	0.0271282	0.018-0.036	9e-10
rs2642438	Triglycerides to total lipids ratio in medium VLDL	35213538	chr1:220970028	A=0.278, G=0.722	0.29615	0.0263065	0.018-0.035	7e-10
rs2642438	Phosphatidylcholine levels	35213538	chr1:220970028	A=0.278, G=0.722	0.296172	0.030394	0.022-0.039	6e-13
rs2642438	Cholesteryl esters to total lipids ratio in medium VLDL	35213538	chr1:220970028	A=0.278, G=0.722	0.29615	0.0246874	0.016-0.033	5e-09
rs2642438	Phosphoglycerides levels	35213538	chr1:220970028	A=0.278, G=0.722	0.296172	0.0300293	0.022-0.038	2e-12
rs2642438	Free cholesterol levels in small HDL	35213538	chr1:220970028	A=0.278, G=0.722	0.29615	0.0267254	0.018-0.035	2e-09
rs2642438	Cholesterol to total lipids ratio in medium VLDL	35213538	chr1:220970028	A=0.278, G=0.722	0.29615	0.0259964	0.018-0.034	9e-10
rs2642438	Concentration of medium HDL particles	35213538	chr1:220970028	A=0.278, G=0.722	0.29615	0.0350811	0.027-0.043	3e-17
rs2642438	Triglyceride to HDL cholesterol ratio	38200128	chr1:220970028	A=0.278, G=0.722	0.2972	0.0274	0.022-0.033	1e-15
rs2642438	Triglyceride to HDL cholesterol ratio	38200128	chr1:220970028	A=0.278, G=0.722	0.2964	0.0223	0.015-0.029	2e-08
rs2642438	HDL cholesterol levels	35213538	chr1:220970028	A=0.278, G=0.722	0.29615	0.0357106	0.028-0.044	1e-18
rs2642438	Cholesterol levels in medium HDL	35213538	chr1:220970028	A=0.278, G=0.722	0.29615	0.0352884	0.027-0.043	2e-17
rs2642438	Total cholesterol levels	34594039	chr1:220970028	A=0.278, G=0.722	0.818067	0.0280596	0.019-0.037	2e-09
rs2642438	Cholesterol to total lipids ratio in small VLDL	35213538	chr1:220970028	A=0.278, G=0.722	0.29615	0.0282778	0.02-0.037	1e-10
rs2642438	Ratio of saturated fatty acids to total fatty acids	35213538	chr1:220970028	A=0.278, G=0.722	0.296172	0.0465484	0.038-0.055	2e-25
rs2642438	Total concentration of lipoprotein particles	35213538	chr1:220970028	A=0.278, G=0.722	0.29615	0.0355755	0.027-0.044	6e-17
rs2642438	Ratio of triglycerides to phosphoglycerides	35213538	chr1:220970028	A=0.278, G=0.722	0.296172	0.0260348	0.018-0.034	5e-10
rs2642438	Total phospholipid levels in lipoprotein particles	35213538	chr1:220970028	A=0.278, G=0.722	0.29615	0.0324889	0.024-0.041	4e-14
rs2642438	Free cholesterol to total lipids ratio in small VLDL	35213538	chr1:220970028	A=0.278, G=0.722	0.29615	0.03154	0.023-0.04	2e-13
rs2642438	Phospholipids to total lipids ratio in small VLDL	35213538	chr1:220970028	A=0.278, G=0.722	0.29615	0.0295122	0.021-0.038	7e-12
rs2642438	Sphingomyelin levels	35213538	chr1:220970028	A=0.278, G=0.722	0.296172	0.0385544	0.03-0.047	7e-20
rs2642438	Total cholesterol levels	35213538	chr1:220970028	A=0.278, G=0.722	0.29615	0.0319488	0.023-0.041	3e-13
rs2642438	Total free cholesterol levels	35213538	chr1:220970028	A=0.278, G=0.722	0.29615	0.0274612	0.019-0.036	5e-10
rs2642438	Serum alkaline phosphatase levels	34594039	chr1:220970028	A=0.278, G=0.722	0.81862	0.0293833	0.02-0.039	6e-09
rs2642438	Total esterified cholesterol levels	35213538	chr1:220970028	A=0.278, G=0.722	0.29615	0.0334873	0.025-0.042	2e-14
rs2642438	Serum alkaline phosphatase levels	34594039	chr1:220970028	A=0.278, G=0.722	NR	0.0276	0.023-0.032	4e-34
rs2642438	Alanine aminotransferase levels	34594039	chr1:220970028	A=0.278, G=0.722	NR	0.0262	0.022-0.03	1e-34
rs2642438	Free cholesterol to total lipids in medium HDL percentage (UKB data field 23642)	36764567	chr1:220970028	A=0.278, G=0.722	0.296273	0.0365437	0.027-0.046	4e-15
rs2642438	Total phospholipids in lipoprotein particles (UKB data field 23411)	36764567	chr1:220970028	A=0.278, G=0.722	0.296273	0.0333492	0.024-0.043	1e-11
rs2642438	Phospholipids in HDL (UKB data field 23414)	36764567	chr1:220970028	A=0.278, G=0.722	0.296273	0.0371869	0.028-0.046	3e-15
rs2642438	Concentration of HDL particles (UKB data field 23430)	36764567	chr1:220970028	A=0.278, G=0.722	0.296273	0.0368444	0.027-0.046	4e-14
rs2642438	Total concentration of lipoprotein particles (UKB data field 23427)	36764567	chr1:220970028	A=0.278, G=0.722	0.296273	0.0373089	0.028-0.047	2e-14
rs2642438	Total lipids in HDL (UKB data field 23426)	36764567	chr1:220970028	A=0.278, G=0.722	0.296273	0.0371639	0.028-0.046	2e-15
rs2642438	Sphingomyelins levels (UKB data field 23438)	36764567	chr1:220970028	A=0.278, G=0.722	0.29628	0.0375587	0.028-0.047	1e-14
rs2642438	Total cholines levels (UKB data field 23436)	36764567	chr1:220970028	A=0.278, G=0.722	0.29628	0.0328687	0.023-0.042	1e-11
rs2642438	Phosphatidylcholines levels (UKB data field 23437)	36764567	chr1:220970028	A=0.278, G=0.722	0.29628	0.0321773	0.023-0.042	3e-11
rs2642438	Apolipoprotein A1 levels (UKB data field 23440)	36764567	chr1:220970028	A=0.278, G=0.722	0.296273	0.0372709	0.028-0.047	5e-15
rs2642438	Phosphoglycerides levels (UKB data field 23434)	36764567	chr1:220970028	A=0.278, G=0.722	0.29628	0.0311371	0.022-0.041	2e-10
rs2642438	Saturated fatty acids to total fatty acids percentage (UKB data field 23455)	36764567	chr1:220970028	A=0.278, G=0.722	0.29628	0.0479218	0.038-0.058	4e-21
rs2642438	Total cholesterol levels (UKB data field 23400)	36764567	chr1:220970028	A=0.278, G=0.722	0.296273	0.0322443	0.022-0.042	1e-10
rs2642438	Free cholesterol in HDL (UKB data field 23422)	36764567	chr1:220970028	A=0.278, G=0.722	0.296273	0.0378497	0.029-0.047	3e-16
rs2642438	Free cholesterol in IDL (UKB data field 23528)	36764567	chr1:220970028	A=0.278, G=0.722	0.296273	0.0361491	0.026-0.046	7e-13
rs2642438	Total lipids in IDL (UKB data field 23524)	36764567	chr1:220970028	A=0.278, G=0.722	0.296273	0.0342801	0.024-0.044	9e-12
rs2642438	Cholesterol in IDL (UKB data field 23526)	36764567	chr1:220970028	A=0.278, G=0.722	0.296273	0.0373707	0.028-0.047	1e-13
rs2642438	Cholesteryl esters in IDL (UKB data field 23527)	36764567	chr1:220970028	A=0.278, G=0.722	0.296273	0.0374848	0.028-0.047	8e-14
rs2642438	Cholesterol in large HDL (UKB data field 23561)	36764567	chr1:220970028	A=0.278, G=0.722	0.296273	0.0306396	0.022-0.04	4e-11
rs2642438	Cholesteryl esters in large HDL (UKB data field 23562)	36764567	chr1:220970028	A=0.278, G=0.722	0.296273	0.0298545	0.021-0.039	1e-10
rs2642438	Cholesterol to total lipids in IDL percentage (UKB data field 23610)	36764567	chr1:220970028	A=0.278, G=0.722	0.296273	0.0387198	0.029-0.049	2e-14
rs2642438	Triglycerides to total lipids in very small VLDL percentage (UKB data field 23608)	36764567	chr1:220970028	A=0.278, G=0.722	0.296273	0.0366158	0.027-0.046	1e-13
rs2642438	Triglycerides to total lipids in IDL percentage (UKB data field 23613)	36764567	chr1:220970028	A=0.278, G=0.722	0.296273	0.0352899	0.025-0.045	2e-12
rs2642438	Total lipids in medium HDL (UKB data field 23566)	36764567	chr1:220970028	A=0.278, G=0.722	0.296273	0.0363878	0.027-0.046	4e-14
rs2642438	Concentration of medium HDL particles (UKB data field 23565)	36764567	chr1:220970028	A=0.278, G=0.722	0.296273	0.0369762	0.028-0.046	1e-14
rs2642438	Free cholesterol in large HDL (UKB data field 23563)	36764567	chr1:220970028	A=0.278, G=0.722	0.296273	0.0326951	0.024-0.042	1e-12
rs2642438	Cholesterol in medium HDL (UKB data field 23568)	36764567	chr1:220970028	A=0.278, G=0.722	0.296273	0.0370246	0.028-0.046	1e-14
rs2642438	Nonalcoholic fatty liver disease	37709864	chr1:220970028	A=0.278, G=0.722	0.72	7.8		6e-15
rs2642438	Free cholesterol in medium HDL (UKB data field 23570)	36764567	chr1:220970028	A=0.278, G=0.722	0.296273	0.0384509	0.029-0.048	5e-16
rs2642438	Cholesteryl esters to total lipids in very small VLDL percentage (UKB data field 23606)	36764567	chr1:220970028	A=0.278, G=0.722	0.296273	0.0413986	0.032-0.051	3e-17
rs2642438	Cholesteryl esters to total lipids in IDL percentage (UKB data field 23611)	36764567	chr1:220970028	A=0.278, G=0.722	0.296273	0.0363537	0.026-0.046	6e-13
rs2642438	Free cholesterol to total lipids in large LDL percentage (UKB data field 23617)	36764567	chr1:220970028	A=0.278, G=0.722	0.296273	0.033001	0.023-0.043	3e-11
rs2642438	Concentration of large HDL particles (UKB data field 23558)	36764567	chr1:220970028	A=0.278, G=0.722	0.296273	0.0312744	0.022-0.04	1e-11
rs2642438	Phospholipids in large HDL (UKB data field 23560)	36764567	chr1:220970028	A=0.278, G=0.722	0.296273	0.0335545	0.025-0.043	4e-13
rs2642438	Total lipids in large HDL (UKB data field 23559)	36764567	chr1:220970028	A=0.278, G=0.722	0.296273	0.032583	0.024-0.042	2e-12
rs2642438	Cholesteryl esters in medium HDL (UKB data field 23569)	36764567	chr1:220970028	A=0.278, G=0.722	0.296273	0.036412	0.027-0.046	4e-14
rs2642438	Phospholipids to total lipids in very small VLDL percentage (UKB data field 23604)	36764567	chr1:220970028	A=0.278, G=0.722	0.296273	0.0417541	0.032-0.052	1e-16
rs2642438	Cholesterol to total lipids in very small VLDL percentage (UKB data field 23605)	36764567	chr1:220970028	A=0.278, G=0.722	0.296273	0.0407566	0.031-0.05	1e-16
rs2642438	Cholesteryl esters in HDL (UKB data field 23418)	36764567	chr1:220970028	A=0.278, G=0.722	0.296273	0.0361871	0.027-0.045	1e-14
rs2642438	HDL cholesterol levels (UKB data field 23406)	36764567	chr1:220970028	A=0.278, G=0.722	0.296273	0.0368881	0.028-0.046	3e-15
rs2642438	Total esterified cholesterol levels (UKB data field 23415)	36764567	chr1:220970028	A=0.278, G=0.722	0.296273	0.0338252	0.024-0.044	1e-11
rs2642438	Sex hormone-binding globulin levels	36653534	chr1:220970028	A=0.278, G=0.722	NR	0.0396698	0.033-0.046	1e-30
rs2642438	Low density lipoprotein cholesterol levels	38116116	chr1:220970028	A=0.278, G=0.722	NR			2e-13
rs2642438	Total cholesterol levels	38116116	chr1:220970028	A=0.278, G=0.722	NR			3e-16
rs2642438	Alanine transaminase levels in high alcohol intake	32561361	chr1:220970028	A=0.278, G=0.722	0.2973	0.011		9e-13
rs2642438	HDL cholesterol	30275531	chr1:220970028	A=0.278, G=0.722	0.2715	0.0224	0.016-0.028-1	6e-13
rs2642438	LDL cholesterol	30275531	chr1:220970028	A=0.278, G=0.722	0.2713	0.0248	0.019-0.031-1	7e-16
rs2642438	Liver enzyme levels (alkaline phosphatase)	33972514	chr1:220970028	A=0.278, G=0.722	0.297414	0.00326564	0.0028-0.0038	3e-41
rs2642438	Aspartate aminotransferase levels	34315874	chr1:220970028	A=0.278, G=0.722	NR	0.0019	0.0013-0.0025	1e-12
rs2642438	Alanine aminotransferase levels	34315874	chr1:220970028	A=0.278, G=0.722	NR	0.0065	0.0055-0.0075	9e-50
rs2642438	Liver enzyme levels (alanine transaminase)	33972514	chr1:220970028	A=0.278, G=0.722	0.297417	0.00676311	0.0059-0.0076	6e-57
rs2642438	Percent liver fat	34128465	chr1:220970028	A=0.278, G=0.722	NR	0.0545	%	1e-10
rs2642438	Total cholesterol levels	34887591	chr1:220970028	A=0.278, G=0.722	NR			2e-92
rs2642438	Total cholesterol levels	34887591	chr1:220970028	A=0.278, G=0.722	0.824381	0.0442531	0.034-0.054	2e-16
rs2642438	Total cholesterol levels	34887591	chr1:220970028	A=0.278, G=0.722	0.705671	0.0281144	0.025-0.031	3e-57
rs2642438	Triglycerides to total lipids ratio in small HDL	35213538	chr1:220970028	A=0.278, G=0.722	0.29615	0.025145	0.017-0.034	4e-09
rs2642438	Triglycerides to total lipids ratio in small LDL	35213538	chr1:220970028	A=0.278, G=0.722	0.29615	0.0245049	0.016-0.033	2e-08
rs2642438	Triglycerides to total lipids ratio in small VLDL	35213538	chr1:220970028	A=0.278, G=0.722	0.29615	0.029205	0.021-0.038	2e-11
rs2642438	Cholesterol levels in very small VLDL	35213538	chr1:220970028	A=0.278, G=0.722	0.29615	0.0297348	0.021-0.038	1e-11
rs2642438	Cholesterol to total lipids ratio in very small VLDL	35213538	chr1:220970028	A=0.278, G=0.722	0.29615	0.0421483	0.034-0.051	5e-23
rs2642438	Cholesteryl ester levels in very small VLDL	35213538	chr1:220970028	A=0.278, G=0.722	0.29615	0.0332055	0.025-0.042	3e-14
rs2642438	Cholesteryl esters to total lipids ratio in very small VLDL	35213538	chr1:220970028	A=0.278, G=0.722	0.29615	0.0427105	0.034-0.051	7e-24
rs2642438	Free cholesterol to total lipids ratio in very small VLDL	35213538	chr1:220970028	A=0.278, G=0.722	0.29615	0.0248794	0.016-0.034	3e-08
rs2642438	Phospholipids to total lipids ratio in very small VLDL	35213538	chr1:220970028	A=0.278, G=0.722	0.29615	0.0412679	0.033-0.05	8e-21
rs2642438	Triglycerides to total lipids ratio in very small VLDL	35213538	chr1:220970028	A=0.278, G=0.722	0.29615	0.0381972	0.03-0.047	4e-19
rs2642438	Cholesterol levels in very large HDL	35213538	chr1:220970028	A=0.278, G=0.722	0.29615	0.0277686	0.02-0.036	1e-11
rs2642438	Cholesteryl ester levels in very large HDL	35213538	chr1:220970028	A=0.278, G=0.722	0.29615	0.0272536	0.019-0.035	2e-11
rs2642438	Phospholipid levels in very large HDL	35213538	chr1:220970028	A=0.278, G=0.722	0.29615	0.0259341	0.018-0.034	2e-10
rs2642438	Free cholesterol levels in very large HDL	35213538	chr1:220970028	A=0.278, G=0.722	0.29615	0.0274731	0.019-0.036	7e-11
rs2642438	Total lipid levels in very large HDL	35213538	chr1:220970028	A=0.278, G=0.722	0.29615	0.0267361	0.019-0.035	5e-11
rs2642438	Concentration of very large HDL particles	35213538	chr1:220970028	A=0.278, G=0.722	0.29615	0.0261445	0.018-0.034	1e-10
rs2642438	High density lipoprotein cholesterol levels	34887591	chr1:220970028	A=0.278, G=0.722	NR			9e-77
rs2642438	High density lipoprotein cholesterol levels	34887591	chr1:220970028	A=0.278, G=0.722	0.822957	0.0367136	0.026-0.048	7e-10
rs2642438	High density lipoprotein cholesterol levels	34887591	chr1:220970028	A=0.278, G=0.722	0.705615	0.0271768	0.024-0.03	1e-42
rs2642438	Low density lipoprotein cholesterol levels	34887591	chr1:220970028	A=0.278, G=0.722	NR			1e-81
rs2642438	Triglyceride levels	34887591	chr1:220970028	A=0.278, G=0.722	NR			5e-25
rs2642438	Triglyceride levels	34887591	chr1:220970028	A=0.278, G=0.722	0.705743	0.0157453	0.013-0.019	5e-17
rs2642438	Low density lipoprotein cholesterol levels	34887591	chr1:220970028	A=0.278, G=0.722	0.70565	0.0268921	0.024-0.03	2e-52
rs2642438	Low density lipoprotein cholesterol levels	34887591	chr1:220970028	A=0.278, G=0.722	0.822569	0.0509314	0.038-0.064	9e-13
rs2642438	Sex hormone-binding globulin levels	34321204	chr1:220970028	A=0.278, G=0.722	0.7	0.59	0.42-0.76/	1e-11
rs2642438	Concentration of medium HDL particles	38448586	chr1:220970028	A=0.278, G=0.722	0.288	0.0344	0.026-0.043	3e-15
rs2642438	Phospholipids in medium HDL	38448586	chr1:220970028	A=0.278, G=0.722	0.2881	0.0359	0.027-0.044	2e-16
rs2642438	Total lipids in medium HDL	38448586	chr1:220970028	A=0.278, G=0.722	0.288	0.0346	0.026-0.043	2e-15
rs2642438	Cholesterol esters in medium HDL	38448586	chr1:220970028	A=0.278, G=0.722	0.288	0.0325	0.024-0.041	8e-14
rs2642438	Free cholesterol in medium HDL	38448586	chr1:220970028	A=0.278, G=0.722	0.288	0.0355	0.027-0.044	3e-16
rs2642438	HDL cholesterol	34594039	chr1:220970028	A=0.278, G=0.722	NR	0.0281	0.024-0.033	4e-34
rs2642438	Total cholesterol levels in medium HDL	38448586	chr1:220970028	A=0.278, G=0.722	0.288	0.0335	0.025-0.042	1e-14
rs2642438	LDL cholesterol	34594039	chr1:220970028	A=0.278, G=0.722	NR	0.0248	0.02-0.03	2e-25
rs2642438	Total lipid levels in HDL	35213538	chr1:220970028	A=0.278, G=0.722	0.29615	0.0357103	0.028-0.044	1e-18
rs2642438	Chronic elevation of alanine aminotransferase (cALT) levels	35654975	chr1:220970028	A=0.278, G=0.722	0.274	0.075	0.061-0.089	7e-24
rs2642438	Total cholines levels	35213538	chr1:220970028	A=0.278, G=0.722	0.296172	0.0318852	0.024-0.04	6e-14
rs2642438	Chronic elevation of alanine aminotransferase (cALT) levels	35654975	chr1:220970028	A=0.278, G=0.722	0.295	0.079	0.063-0.095	8e-23
rs2642438	Free cholesterol levels in HDL	35213538	chr1:220970028	A=0.278, G=0.722	0.29615	0.037005	0.029-0.045	2e-20
rs2642438	Apolipoprotein A1 levels	35213538	chr1:220970028	A=0.278, G=0.722	0.29615	0.0355163	0.027-0.044	9e-18
rs2642438	Cholesteryl ester levels in HDL	35213538	chr1:220970028	A=0.278, G=0.722	0.29615	0.0349338	0.027-0.043	8e-18
rs2642438	Total cholesterol levels	34594039	chr1:220970028	A=0.278, G=0.722	NR	0.0282	0.024-0.033	6e-37
rs2642438	Non-HDL cholesterol levels	34887591	chr1:220970028	A=0.278, G=0.722	0.294573	0.0211647	0.018-0.025	1e-23
rs2642438	Non-HDL cholesterol levels	34887591	chr1:220970028	A=0.278, G=0.722	NR			4e-35
rs2642438	Non-HDL cholesterol levels	34887591	chr1:220970028	A=0.278, G=0.722	0.823205	0.0350331	0.024-0.047	2e-08
rs2642438	Alanine aminotransferase levels	38632349	chr1:220970028	A=0.278, G=0.722	NR	0.007	0.0062-0.0078	3e-62
rs2642438	Multi-trait sex score	37277458	chr1:220970028	A=0.278, G=0.722	NR			2e-08
rs2843128	Ratio of linoleic acid to total fatty acids	35213538	chr1:2315680	A=0.48, G=0.52	0.481914	0.0235227	0.016-0.031	3e-09
rs34560261	Acne (severe)	30542056	chr15:90734426	C=0.86, T=0.14	0.83	1.32	1.23-1.41	6e-15
rs34560261	acne vulgaris	35132056	chr15:90734426	C=0.86, T=0.14	0.8345	1.25	1.21鈥?.3	3e-35
rs34560261	acne vulgaris	36922633	chr15:90734426	C=0.86, T=0.14	0.8387	1.16	1.13-1.19	1e-28
rs34560261	Frontal fibrosing alopecia	30850646	chr15:90734426	C=0.86, T=0.14	0.22	1.52	1.22-1.74	8e-10
rs3745535	CDSN/KLK8 protein level ratio	38412862	chr19:51520487	A=0.379, C=0.621	NR	0.109709	0.096-0.124	8e-52
rs3761077	Postprandial phosphatidylcholine and other cholines	34610981	chr19:19325963	G=0.899, T=0.101	0.102517	0.228786	0.15-0.31/	7e-09
rs3761077	Postprandial sphingomyelins	34610981	chr19:19325963	G=0.899, T=0.101	0.102297	0.221808	0.15-0.3/	6e-09
rs3761077	Multi-trait sum score	37277458	chr19:19325963	G=0.899, T=0.101	NR			3e-10
rs3814995	Serum 25-Hydroxyvitamin D levels	32059762	chr19:36342212	C=0.689, T=0.311	0.31224	0.014733	0.011-0.019	3e-12
rs3814995	Estimated glomerular filtration rate (creatinine, cystatin c)	39256582	chr19:36342212	C=0.689, T=0.311	NR	0.014542	0.01-0.019	5e-11
rs3814995	Estimated glomerular filtration rate (creatinine)	39256582	chr19:36342212	C=0.689, T=0.311	NR	0.0210579		7e-21
rs3814995	Serum 25-Hydroxyvitamin D levels	32242144	chr19:36342212	C=0.689, T=0.311	0.688405	0.013	0.0091-0.0169	3e-09
rs3814995	Estimated glomerular filtration rate	33462484	chr19:36342212	C=0.689, T=0.311	NR	0.0201	0.015-0.025	7e-15
rs3814995	Creatinine levels	33462484	chr19:36342212	C=0.689, T=0.311	NR	0.0213	0.016-0.026	2e-16
rs3814995	CLEC14A/TNFRSF21 protein level ratio	38412862	chr19:36342212	C=0.689, T=0.311	NR	0.0877698	0.074-0.102	7e-36
rs3814995	CD300LG/CLEC14A protein level ratio	38412862	chr19:36342212	C=0.689, T=0.311	NR	0.0640165	0.051-0.077	3e-22
rs3814995	CD93/CLEC14A protein level ratio	38412862	chr19:36342212	C=0.689, T=0.311	NR	0.0698406	0.055-0.084	4e-21
rs3814995	Estimated glomerular filtration rate (creatinine)	35710981	chr19:36342212	C=0.689, T=0.311	0.3401	7.755		9e-15
rs3814995	Serum creatinine levels	34594039	chr19:36342212	C=0.689, T=0.311	NR	0.0161	0.013-0.019	3e-21
rs3814995	Estimated glomerular filtration rate (creatinine)	34272381	chr19:36342212	C=0.689, T=0.311	0.673275	0.00208	0.0016-0.0026	9e-15
rs3817588	C-reactive protein levels or LDL-cholesterol levels (pleiotropy)	27286809	chr2:27731212	C=0.207, T=0.793	NR			6e-12
rs3817588	Triglyceride levels	30926973	chr2:27731212	C=0.207, T=0.793	0.8146	0.0313	0.025-0.038	5e-23
rs3817588	Triglycerides	29404214	chr2:27731212	C=0.207, T=0.793	0.309	0.202		3e-07
rs3817588	AFP levels	36329257	chr2:27731212	C=0.207, T=0.793	NR	0.0480875		1e-08
rs3817588	Serum albumin levels	35121771	chr2:27731212	C=0.207, T=0.793	0.32433	0.0243321	/	5e-11
rs3817588	Estimated glomerular filtration rate	37919891	chr2:27731212	C=0.207, T=0.793	NR	0.4408	0.3-0.58	7e-10
rs3817588	Multi-trait sum score	37277458	chr2:27731212	C=0.207, T=0.793	NR			6e-17
rs41290120	LDL cholesterol x physical activity interaction (2df test)	30670697	chr19:45382675	A=0.03, G=0.97	0.0416			0
rs41290120	Alzheimer's disease or HDL levels (pleiotropy)	30805717	chr19:45382675	A=0.03, G=0.97	NR			3e-36
rs41290120	Alzheimer's disease or family history of Alzheimer's disease	29777097	chr19:45382675	A=0.03, G=0.97	NR			5e-08
rs41290120	Memory decline	37984853	chr19:45382675	A=0.03, G=0.97	NR	0.012984		4e-08
rs41290120	Memory decline	37984853	chr19:45382675	A=0.03, G=0.97	NR	0.012839		1e-07
rs41290120	Cholesterol levels in medium VLDL	35213538	chr19:45382675	A=0.03, G=0.97	0.950911	0.372823	0.35-0.39	0
rs41290120	Phospholipids to total lipids ratio in medium VLDL	35213538	chr19:45382675	A=0.03, G=0.97	0.950911	0.364025	0.35-0.38	0
rs41290120	Phospholipids to total lipids ratio in small HDL	35213538	chr19:45382675	A=0.03, G=0.97	0.950911	0.37244	0.35-0.39	0
rs41290120	Triglycerides to total lipids ratio in medium VLDL	35213538	chr19:45382675	A=0.03, G=0.97	0.950911	0.356634	0.34-0.37	0
rs41290120	Remnant cholesterol (non-HDL, non-LDL -cholesterol)	35213538	chr19:45382675	A=0.03, G=0.97	0.950911	0.371314	0.35-0.39	0
rs41290120	Cholesterol to total lipids ratio in medium VLDL	35213538	chr19:45382675	A=0.03, G=0.97	0.950911	0.347486	0.33-0.37	0
rs41290120	Free cholesterol to total lipids ratio in small HDL	35213538	chr19:45382675	A=0.03, G=0.97	0.950911	0.382618	0.36-0.4	0
rs41290120	Cholesteryl ester levels in small LDL	35213538	chr19:45382675	A=0.03, G=0.97	0.950911	0.38986	0.37-0.41	0
rs41290120	Concentration of small LDL particles	35213538	chr19:45382675	A=0.03, G=0.97	0.950911	0.391666	0.37-0.41	0
rs41290120	Cholesterol to total lipids ratio in small VLDL	35213538	chr19:45382675	A=0.03, G=0.97	0.950911	0.400376	0.38-0.42	0
rs41290120	Total esterified cholesterol levels	35213538	chr19:45382675	A=0.03, G=0.97	0.950911	0.374075	0.36-0.39	0
rs41290120	Total free cholesterol levels	35213538	chr19:45382675	A=0.03, G=0.97	0.950911	0.360882	0.34-0.38	0
rs41290120	Total cholesterol levels	35213538	chr19:45382675	A=0.03, G=0.97	0.950911	0.372163	0.35-0.39	0
rs41290120	Sphingomyelins levels (UKB data field 23438)	36764567	chr19:45382675	A=0.03, G=0.97	0.0491305	0.33062	0.31-0.35	1e-200
rs41290120	Total fatty acids levels (UKB data field 23442)	36764567	chr19:45382675	A=0.03, G=0.97	0.0491305	0.0809475	0.06-0.102	8e-14
rs41290120	Cholesteryl esters in very small VLDL (UKB data field 23520)	36764567	chr19:45382675	A=0.03, G=0.97	0.0491249	0.34142	0.32-0.36	1e-200
rs41290120	Concentration of medium LDL particles (UKB data field 23537)	36764567	chr19:45382675	A=0.03, G=0.97	0.0491249	0.356473	0.34-0.38	1e-200
rs41290120	Cholesteryl esters to total lipids in medium VLDL percentage (UKB data field 23596)	36764567	chr19:45382675	A=0.03, G=0.97	0.0491249	0.345889	0.33-0.37	1e-200
rs41290120	Phospholipids to total lipids in IDL percentage (UKB data field 23609)	36764567	chr19:45382675	A=0.03, G=0.97	0.0491249	0.37583	0.35-0.4	1e-200
rs41290120	Free cholesterol to total lipids in medium LDL percentage (UKB data field 23622)	36764567	chr19:45382675	A=0.03, G=0.97	0.0491249	0.331389	0.31-0.35	1e-200
rs41290120	Cholesterol to total lipids in medium VLDL percentage (UKB data field 23595)	36764567	chr19:45382675	A=0.03, G=0.97	0.0491249	0.350599	0.33-0.37	1e-200
rs41290120	Free cholesterol to total lipids in large LDL percentage (UKB data field 23617)	36764567	chr19:45382675	A=0.03, G=0.97	0.0491249	0.343929	0.32-0.36	1e-200
rs41290120	Free cholesterol to total lipids in medium VLDL percentage (UKB data field 23597)	36764567	chr19:45382675	A=0.03, G=0.97	0.0491249	0.349375	0.33-0.37	1e-200
rs41290120	Baseline memory in impaired cognition	37984853	chr19:45382675	A=0.03, G=0.97	NR	0.277459		2e-08
rs41290120	Baseline memory	37984853	chr19:45382675	A=0.03, G=0.97	NR	0.098166		5e-06
rs41290120	Baseline memory	37984853	chr19:45382675	A=0.03, G=0.97	NR	0.098549		2e-06
rs41290120	Abdominal aortic calcification levels	36277789	chr19:45382675	A=0.03, G=0.97	NR	0.0857	0.051-0.12	1e-06
rs41290120	Alkylphosphatidylcholine (O-18:0/20:4) levels	35668104	chr19:45382675	A=0.03, G=0.97	NR	0.306	0.21-0.4	7e-10
rs41290120	Multi-trait sum score	37277458	chr19:45382675	A=0.03, G=0.97	NR			4e-10
rs41290120	Myocardial infarction	38072966	chr19:45382675	A=0.03, G=0.97	NR	1.168		3e-15
rs4364259	Serum 25-Hydroxyvitamin D levels	32242144	chr4:15892159	A=0.215, G=0.785	0.797852	0.016	0.01-0.022	3e-11
rs4364259	Serum 25-Hydroxyvitamin D levels	32242144	chr4:15892159	A=0.215, G=0.785	NR	0.0172408	0.012-0.022	2e-11
rs4364259	25-hydroxyvitamin D levels (skin colour stratified)	37963177	chr4:15892159	A=0.215, G=0.785	0.8	0.017	0.012-0.022	3e-11
rs4553272	Insomnia	35835914	chr10:21838380	C=0.471, T=0.529	NR	0.005	0.003-0.007	2e-08
rs4631704	Platelet count	27863252	chr1:230293530	C=0.396, T=0.604	0.6104	0.0238239	0.016-0.031	2e-10
rs4631704	HDL cholesterol levels x short total sleep time interaction (2df test)	31719535	chr1:230293530	C=0.396, T=0.604	NR	0.008414	0.0063-0.0105	2e-19
rs4631704	Hemoglobin levels	32327693	chr1:230293530	C=0.396, T=0.604	NR	0.014		3e-10
rs4631704	Mean platelet volume	32888493	chr1:230293530	C=0.396, T=0.604	0.406829			1e-11
rs4631704	Free cholesterol to total lipids ratio in large VLDL	35213538	chr1:230293530	C=0.396, T=0.604	0.391677	0.0272658	0.019-0.036	1e-10
rs4631704	Triglyceride levels in IDL	35213538	chr1:230293530	C=0.396, T=0.604	0.391678	0.0312147	0.023-0.039	6e-14
rs4631704	Free cholesterol to total lipids ratio in small VLDL	38448586	chr1:230293530	C=0.396, T=0.604	0.5754	0.0262	0.018-0.034	4e-11
rs4631704	Triglycerides in IDL (UKB data field 23529)	36764567	chr1:230293530	C=0.396, T=0.604	0.390868	0.0332277	0.024-0.043	4e-12
rs4631704	Cholesteryl esters to total lipids in IDL percentage (UKB data field 23611)	36764567	chr1:230293530	C=0.396, T=0.604	0.390868	0.0489304	0.04-0.058	8e-25
rs4631704	Free cholesterol to total lipids in large VLDL percentage (UKB data field 23592)	36764567	chr1:230293530	C=0.396, T=0.604	0.390859	0.0314109	0.022-0.041	9e-11
rs4631704	Familial combined hyperlipidemia defined by Dutch criteria	34906840	chr1:230293530	C=0.396, T=0.604	0.389578	0.0843911	0.062-0.107	2e-13
rs4631704	Familial combined hyperlipidemia defined by Consensus criteria	34906840	chr1:230293530	C=0.396, T=0.604	0.389578	0.0694072	0.054-0.085	2e-18
rs4631704	Triglyceride levels	34887591	chr1:230293530	C=0.396, T=0.604	0.5322	0.0397837	0.027-0.053	3e-09
rs4631704	Free cholesterol to total lipids ratio in IDL	38448586	chr1:230293530	C=0.396, T=0.604	0.5752	0.0276	0.02-0.035	5e-12
rs4631704	Triglycerides to total lipids ratio in IDL	38448586	chr1:230293530	C=0.396, T=0.604	0.5733	0.027	0.019-0.035	6e-11
rs4631704	Diacylglycerol (18:0_18:1) levels	35668104	chr1:230293530	C=0.396, T=0.604	NR			3e-10
rs512083	Pulse pressure	30224653	chr1:46027355	C=0.477, T=0.523	0.5329	0.1293	0.095-0.163	7e-14
rs512083	Pulse pressure	38689001	chr1:46027355	C=0.477, T=0.523	NR	0.1357	0.1-0.17	4e-15
rs512083	Systolic blood pressure	38689001	chr1:46027355	C=0.477, T=0.523	NR	0.1171	0.069-0.165	1e-06
rs513533	Metabolic syndrome	38201907	chr11:116519358	A=0.887, G=0.113	0.1231	0.090754	0.059-0.122	2e-08
rs56059718	Depression	37464041	chr15:38836777	A=0.187, C=0.813	0.806	0.0213973	0.015-0.028	1e-09
rs56059718	Major depressive disorder	34045744	chr15:38836777	A=0.187, C=0.813	NR	0.0227		9e-10
rs56059718	Educational attainment	35361970	chr15:38836777	A=0.187, C=0.813	0.1943	0.0121649	0.0096-0.0148	4e-20
rs589030	Mean corpuscular hemoglobin	30595370	chr11:64031798	C=0.368, G=0.632	NR			2e-14
rs589030	Red blood cell count	30595370	chr11:64031798	C=0.368, G=0.632	NR			6e-16
rs589030	Mean corpuscular hemoglobin	32888493	chr11:64031798	C=0.368, G=0.632	0.386068			1e-10
rs589030	Red blood cell count	32888493	chr11:64031798	C=0.368, G=0.632	0.342269	0.016982	0.013-0.021	7e-17
rs589030	Mean corpuscular hemoglobin	32888493	chr11:64031798	C=0.368, G=0.632	0.342155	0.014995	0.011-0.019	1e-13
rs589030	Mean corpuscular volume	32888493	chr11:64031798	C=0.368, G=0.632	0.342229	0.014867	0.011-0.019	1e-13
rs589030	Mean corpuscular volume	32888493	chr11:64031798	C=0.368, G=0.632	0.386886			1e-10
rs589030	Drinks per week	36477530	chr11:64031798	C=0.368, G=0.632	0.373	0.00468	0.003-0.0063	3e-09
rs589030	Drinks per week	36477530	chr11:64031798	C=0.368, G=0.632	0.352	0.00563	0.0038-0.0075	3e-09
rs62493791	A body shape index	34021172	chr8:9168897	G=0.239, T=0.761	NR	0.0225478	0.016-0.029	2e-11
rs62493791	Waist circumference adjusted for body mass index	34021172	chr8:9168897	G=0.239, T=0.761	NR	0.0228453	0.016-0.029	9e-12
rs656095	Phosphatidylcholine (18:1_20:2) levels	37907536	chr11:75445338	A=0.817, G=0.183	0.226939	0.130437	0.087-0.174	4e-09
rs6657811	Low density lipoprotein cholesterol levels	29507422	chr1:109807283	A=0.889, T=0.111	0.88	0.143		5e-77
rs6657811	Low density lipoprotein cholesterol levels	29507422	chr1:109807283	A=0.889, T=0.111	0.905	0.135		2e-07
rs6657811	Low density lipoprotein cholesterol levels	29507422	chr1:109807283	A=0.889, T=0.111	NR	0.142		3e-85
rs6657811	High density lipoprotein cholesterol levels	29507422	chr1:109807283	A=0.889, T=0.111	0.88	0.039		2e-10
rs6657811	High density lipoprotein cholesterol levels	29507422	chr1:109807283	A=0.889, T=0.111	NR	0.037		4e-10
rs6657811	Apolipoprotein B levels	32203549	chr1:109807283	A=0.889, T=0.111	0.870063	0.127747	0.12-0.13	0
rs6657811	Low density lipoprotein cholesterol levels	32154731	chr1:109807283	A=0.889, T=0.111	NR	0.1339	0.13-0.14	1e-277
rs6657811	Total cholesterol levels	29507422	chr1:109807283	A=0.889, T=0.111	0.88	0.109		2e-47
rs6657811	Total cholesterol levels	29507422	chr1:109807283	A=0.889, T=0.111	0.905	0.128		8e-07
rs6657811	Total cholesterol levels	29507422	chr1:109807283	A=0.889, T=0.111	NR	0.11		2e-54
rs6657811	HDL cholesterol	25961943	chr1:109807283	A=0.889, T=0.111	0.12	0.057	0.039-0.075/	2e-09
rs6657811	Total cholesterol levels	31217584	chr1:109807283	A=0.889, T=0.111	NR	4.14556	2.98-5.31	3e-12
rs6657811	Low density lipoprotein cholesterol levels	31217584	chr1:109807283	A=0.889, T=0.111	NR	4.20514	3.16-5.25	3e-15
rs7189954	C-reactive protein levels	31900758	chr16:79735047	C=0.606, T=0.394	0.638888	0.0171602	0.013-0.021	4e-15
rs72680100	Sex hormone-binding globulin levels	33462484	chr14:50512347	A=0.961, G=0.039	NR	0.0426	0.03-0.055	7e-11
rs72680100	Alanine aminotransferase levels	33462484	chr14:50512347	A=0.961, G=0.039	NR	0.0496	0.037-0.062	1e-15
rs72680100	Aspartate aminotransferase levels	33462484	chr14:50512347	A=0.961, G=0.039	NR	0.0647	0.053-0.077	3e-25
rs72739147	Phosphatidylcholine(37:6)_[M+H]1+/Phosphatidylethanolamine(40:6)_[M+H]1+/Phosphatidate(42:7)_[M+NH4]1+ levels	34503513	chr15:58571401	A=0.854, T=0.146	NR	0.0504	0.035-0.066	3e-10
rs72739147	Phosphatidylethanolamine(36:4)_[M+H]1+ levels	34503513	chr15:58571401	A=0.854, T=0.146	NR	0.0506	0.035-0.066	3e-10
rs72739147	Phosphatidylethanolamine(34:2)_[M+H]1+ levels	34503513	chr15:58571401	A=0.854, T=0.146	NR	0.051	0.035-0.067	3e-10
rs72739147	Phosphatidylethanolamine(36:4)_[M-H]1- levels	34503513	chr15:58571401	A=0.854, T=0.146	NR	0.0513	0.035-0.067	3e-10
rs72739147	Phosphatidylcholine(35:4)_[M+H]1+/Phosphatidylethanolamine(38:4)_[M+H]1+/Phosphatidate(40:5)_[M+NH4]1+ levels	34503513	chr15:58571401	A=0.854, T=0.146	NR	0.0615	0.042-0.081	3e-10
rs72739147	1-palmitoyl-2-linoleoyl-GPE (16:0/18:2) levels	36635386	chr15:58571401	A=0.854, T=0.146	0.135641	0.235793	0.19-0.28	4e-26
rs72739147	1-stearoyl-2-arachidonoyl-GPE (18:0/20:4) levels	36635386	chr15:58571401	A=0.854, T=0.146	0.135373	0.217302	0.17-0.26	3e-22
rs72739147	1-stearoyl-2-linoleoyl-GPE (18:0/18:2) levels	36635386	chr15:58571401	A=0.854, T=0.146	0.135812	0.199775	0.16-0.24	5e-19
rs72739147	1-palmitoyl-2-oleoyl-GPE (16:0/18:1) levels	36635386	chr15:58571401	A=0.854, T=0.146	0.135507	0.187335	0.14-0.23	1e-16
rs72739147	Lysophosphatidylethanolamine (16:0) [sn1] levels	35668104	chr15:58571401	A=0.854, T=0.146	NR	0.255	0.19-0.32	2e-15
rs72739147	Lysophosphatidylethanolamine (18:0) [sn1] levels	35668104	chr15:58571401	A=0.854, T=0.146	NR	0.26	0.2-0.32	4e-16
rs72739147	Phosphatidylethanolamine (17:0_18:2) levels	35668104	chr15:58571401	A=0.854, T=0.146	NR	0.19	0.13-0.25	4e-09
rs72739147	Phosphatidylethanolamine (16:0_20:3) levels	35668104	chr15:58571401	A=0.854, T=0.146	NR	0.186	0.12-0.25	7e-09
rs72739147	Phosphatidylethanolamine (16:0_20:4) levels	35668104	chr15:58571401	A=0.854, T=0.146	NR	0.2	0.14-0.26	4e-10
rs72739147	Phosphatidylethanolamine (16:0_18:2) levels	35668104	chr15:58571401	A=0.854, T=0.146	NR	0.2	0.14-0.26	4e-10
rs72739147	Phosphatidylethanolamine (18:0_20:3) (a) levels	35668104	chr15:58571401	A=0.854, T=0.146	NR	0.228	0.17-0.29	1e-12
rs72739147	Phosphatidylethanolamine (18:0_20:4) levels	35668104	chr15:58571401	A=0.854, T=0.146	NR	0.23	0.17-0.29	8e-13
rs72739147	Phosphatidylethanolamine (38:5) (a) levels	35668104	chr15:58571401	A=0.854, T=0.146	NR	0.193	0.13-0.26	2e-09
rs72739147	Total Lysophosphatidylethanolamine levels	35668104	chr15:58571401	A=0.854, T=0.146	NR	0.224	0.16-0.29	3e-12
rs72739147	Total Phosphatidylethanolamine levels	35668104	chr15:58571401	A=0.854, T=0.146	NR	0.251	0.19-0.31	5e-15
rs7314285	C-reactive protein levels	31900758	chr12:111522026	G=0.066, T=0.934	0.931885	0.0215713	0.014-0.029	5e-08
rs7314285	Sex hormone-binding globulin levels adjusted for BMI	32042192	chr12:111522026	G=0.066, T=0.934	0.068503	0.0307382	0.026-0.035	4e-50
rs7314285	Total testosterone levels	32042192	chr12:111522026	G=0.066, T=0.934	0.06832	0.0389623	0.027-0.051	9e-12
rs7314285	Sex hormone-binding globulin levels	32042192	chr12:111522026	G=0.066, T=0.934	0.068503	0.0301165	0.025-0.035	2e-41
rs7314285	Bioavailable testosterone levels	32042192	chr12:111522026	G=0.066, T=0.934	0.931867	0.0375233	0.028-0.047	1e-13
rs7314285	Bioavailable testosterone levels	32042192	chr12:111522026	G=0.066, T=0.934	0.931765	0.0254155	0.018-0.033	2e-10
rs7314285	Total testosterone levels	36653534	chr12:111522026	G=0.066, T=0.934	NR	0.0427785	0.03-0.055	1e-11
rs7314285	Free androgen index	36653534	chr12:111522026	G=0.066, T=0.934	NR	0.0601784	0.047-0.074	1e-18
rs7314285	Free testosterone levels	36653534	chr12:111522026	G=0.066, T=0.934	NR	0.0461544	0.033-0.06	2e-11
rs7314285	Liver enzyme levels (gamma-glutamyl transferase)	35810165	chr12:111522026	G=0.066, T=0.934	NR			2e-09
rs7314285	Sex hormone-binding globulin levels	34321204	chr12:111522026	G=0.066, T=0.934	0.07	1.13	0.82-1.44/	8e-13
rs7314285	Sex hormone-binding globulin levels	34321204	chr12:111522026	G=0.066, T=0.934	0.07	2.68	2.05-3.31/	6e-17
rs7314285	25-hydroxyvitamin D levels (skin colour stratified)	37963177	chr12:111522026	G=0.066, T=0.934	0.93	0.022	0.014-0.03	2e-08
rs7419651	Age of onset of adult onset asthma	36778051	chr2:101417047	A=0.119, G=0.881	NR	0.051802	0.033-0.07	5e-08
rs7640441	Urate levels	31578528	chr3:125118082	A=0.261, C=0.739	0.2457	0.027525	0.019-0.036/	1e-09
rs7660883	HDL cholesterol levels	28334899	chr4:87982876	C=0.637, G=0.363	0.58	0.048	0.03-0.066	5e-08
rs7660883	HDL cholesterol levels	28334899	chr4:87982876	C=0.637, G=0.363	0.58	0.036	0.02-0.052	6e-06
rs7660883	Metabolic syndrome	31589552	chr4:87982876	C=0.637, G=0.363	0.377013	0.0443878	0.031-0.058	6e-11
rs7660883	Triglyceride levels x short total sleep time interaction (2df test)	31719535	chr4:87982876	C=0.637, G=0.363	NR	0.01194	0.0079-0.016	2e-10
rs7660883	Node-level brain connectivity (multivariate analysis)	36800424	chr4:87982876	C=0.637, G=0.363	0.622519	5.73454		1e-08
rs80204526	LDL (standard GWA)	37106081	chr18:47066144	A=0.012, C=0.988	NR	0.075625	0.053-0.098	2e-11
rs80204526	Multi-trait sex score	37277458	chr18:47066144	A=0.012, C=0.988	NR			4e-12
rs80204526	Fasting phosphatidylcholine and other cholines	34610981	chr18:47066144	A=0.012, C=0.988	0.0115009	0.596101	0.4-0.8/	5e-09
rs80204526	Fasting total cholines	34610981	chr18:47066144	A=0.012, C=0.988	0.0113147	0.595224	0.4-0.79/	4e-09
rs80204526	Multi-trait sum score	37277458	chr18:47066144	A=0.012, C=0.988	NR			4e-15
rs80204526	Multi-trait sex score	37277458	chr18:47066144	A=0.012, C=0.988	NR			6e-14
rs80204526	Multi-trait sum score	37277458	chr18:47066144	A=0.012, C=0.988	NR			2e-16
rs951914	Systolic blood pressure (standard GWA)	37106081	chr8:25878995	C=0.695, G=0.305	NR	0.33587	0.22-0.45	1e-08
rs951914	Hypertension (confirmatory factor analysis Factor 12)	38965376	chr8:25878995	C=0.695, G=0.305	NR			1e-12
rs951914	Diastolic blood pressure	39134668	chr8:25878995	C=0.695, G=0.305	NR	0.0181844	0.014-0.023	3e-15
rs9536961	Educational attainment (years of education)	30595370	chr13:55678332	A=0.625, G=0.375	NR			2e-12
rs9536961	Age when finished full-time education (standard GWA)	37106081	chr13:55678332	A=0.625, G=0.375	NR	0.029689	0.02-0.039	4e-10
rs9861009	Cortical thickness	34560273	chr3:141654685	C=0.733, T=0.267	0.2744			5e-13
rs9861009	Serum 25-Hydroxyvitamin D levels	32242144	chr3:141654685	C=0.733, T=0.267	0.272485	0.015	0.011-0.019	4e-11
rs9861009	Vertex-wise cortical thickness	34910505	chr3:141654685	C=0.733, T=0.267	0.27	6.63		3e-11
rs9861009	25-hydroxyvitamin D levels (skin colour stratified)	37963177	chr3:141654685	C=0.733, T=0.267	0.27	0.013	0.0085-0.0175	3e-08
rs9889884	Low density lipoprotein cholesterol levels	34887591	chr17:66394054	C=0.79, T=0.21	NR			2e-12
rs9989419	High density lipoprotein cholesterol levels	29507422	chr16:56985139	A=0.396, G=0.604	0.393	0.129		4e-251
rs9989419	High density lipoprotein cholesterol levels	29507422	chr16:56985139	A=0.396, G=0.604	0.364	0.108		2e-17
rs9989419	High density lipoprotein cholesterol levels	29507422	chr16:56985139	A=0.396, G=0.604	0.27	0.087		1e-08
rs9989419	High density lipoprotein cholesterol levels	29507422	chr16:56985139	A=0.396, G=0.604	NR	0.122		1e-266
rs9989419	Triglyceride levels in current drinkers	30698716	chr16:56985139	A=0.396, G=0.604	NR	0.012		4e-06
rs9989419	Triglyceride levels x alcohol consumption (drinkers vs non-drinkers) interaction (2df)	30698716	chr16:56985139	A=0.396, G=0.604	NR			2e-10
rs9989419	LDL cholesterol levels x alcohol consumption (drinkers vs non-drinkers) interaction (2df)	30698716	chr16:56985139	A=0.396, G=0.604	NR			6e-15
rs9989419	HDL cholesterol levels x alcohol consumption (regular vs non-regular drinkers) interaction (2df)	30698716	chr16:56985139	A=0.396, G=0.604	NR			4e-20
rs9989419	HDL cholesterol levels x alcohol consumption (drinkers vs non-drinkers) interaction (2df)	30698716	chr16:56985139	A=0.396, G=0.604	NR			6e-162
rs9989419	Triglyceride levels x alcohol consumption (drinkers vs non-drinkers) interaction (2df)	30698716	chr16:56985139	A=0.396, G=0.604	NR			1e-09
rs9989419	HDL cholesterol levels x alcohol consumption (drinkers vs non-drinkers) interaction (2df)	30698716	chr16:56985139	A=0.396, G=0.604	NR			2e-32
rs9989419	HDL cholesterol levels x alcohol consumption (drinkers vs non-drinkers) interaction (2df)	30698716	chr16:56985139	A=0.396, G=0.604	NR			5e-23
rs9989419	HDL cholesterol levels x alcohol consumption (drinkers vs non-drinkers) interaction (2df)	30698716	chr16:56985139	A=0.396, G=0.604	NR			3e-225
rs9989419	LDL cholesterol levels x alcohol consumption (drinkers vs non-drinkers) interaction (2df)	30698716	chr16:56985139	A=0.396, G=0.604	NR			4e-18
rs9989419	HDL cholesterol levels x alcohol consumption (regular vs non-regular drinkers) interaction (2df)	30698716	chr16:56985139	A=0.396, G=0.604	NR			4e-23
rs9989419	HDL cholesterol levels x alcohol consumption (regular vs non-regular drinkers) interaction (2df)	30698716	chr16:56985139	A=0.396, G=0.604	NR			6e-299
rs9989419	Triglyceride levels x alcohol consumption (regular vs non-regular drinkers) interaction (2df)	30698716	chr16:56985139	A=0.396, G=0.604	NR			5e-10
rs9989419	LDL cholesterol levels x alcohol consumption (regular vs non-regular drinkers) interaction (2df)	30698716	chr16:56985139	A=0.396, G=0.604	NR			2e-10
rs9989419	LDL cholesterol levels x alcohol consumption (regular vs non-regular drinkers) interaction (2df)	30698716	chr16:56985139	A=0.396, G=0.604	NR			3e-08
rs9989419	LDL cholesterol levels	30698716	chr16:56985139	A=0.396, G=0.604	NR	1.408		5e-07
rs9989419	HDL cholesterol levels x alcohol consumption (regular vs non-regular drinkers) interaction (2df)	30698716	chr16:56985139	A=0.396, G=0.604	NR			8e-216
rs9989419	Triglyceride levels x alcohol consumption (regular vs non-regular drinkers) interaction (2df)	30698716	chr16:56985139	A=0.396, G=0.604	NR			2e-09
rs9989419	HDL cholesterol levels in current drinkers	30698716	chr16:56985139	A=0.396, G=0.604	NR	0.014		2e-12
rs9989419	Triglyceride levels in current drinkers	30698716	chr16:56985139	A=0.396, G=0.604	NR	0.011		8e-08
rs9989419	LDL cholesterol levels	30698716	chr16:56985139	A=0.396, G=0.604	NR	0.868		4e-06
rs9989419	HDL cholesterol levels	30698716	chr16:56985139	A=0.396, G=0.604	NR	0.02612		2e-118
rs9989419	HDL cholesterol levels	30698716	chr16:56985139	A=0.396, G=0.604	NR	0.01925		7e-20
rs9989419	HDL cholesterol levels	30698716	chr16:56985139	A=0.396, G=0.604	NR	0.02685		4e-12
rs9989419	HDL cholesterol levels in current drinkers	30698716	chr16:56985139	A=0.396, G=0.604	NR	0.029		2e-20
rs9989419	HDL cholesterol levels in current drinkers	30698716	chr16:56985139	A=0.396, G=0.604	NR	0.027		1e-172
rs9989419	HDL cholesterol levels	30698716	chr16:56985139	A=0.396, G=0.604	NR	0.03968		5e-126
rs9989419	HDL cholesterol levels in current drinkers	30698716	chr16:56985139	A=0.396, G=0.604	NR	0.038		5e-207
rs9989419	HDL cholesterol levels	30926973	chr16:56985139	A=0.396, G=0.604	0.3889	0.0321	0.03-0.035	8e-133
rs9989419	HDL cholesterol levels	32203549	chr16:56985139	A=0.396, G=0.604	0.39408	0.143745	0.14-0.15	0
rs9989419	Apolipoprotein A1 levels	32203549	chr16:56985139	A=0.396, G=0.604	0.394487	0.11499	0.11-0.12	0
rs9989419	Total cholesterol levels	29507422	chr16:56985139	A=0.396, G=0.604	0.393	0.036		1e-14
rs9989419	Total cholesterol levels	29507422	chr16:56985139	A=0.396, G=0.604	NR	0.036		4e-17
rs9989419	Triglycerides	29507422	chr16:56985139	A=0.396, G=0.604	0.393	0.023		5e-08
rs9989419	Triglycerides	29507422	chr16:56985139	A=0.396, G=0.604	NR	0.022		2e-08
rs9989419	HDL cholesterol	20031538	chr16:56985139	A=0.396, G=0.604	0.38	2.66	/	9e-27
rs9989419	HDL cholesterol	20864672	chr16:56985139	A=0.396, G=0.604	0.6	0.04	0.03-0.05	1e-32
rs9989419	HDL cholesterol	18193043	chr16:56985139	A=0.396, G=0.604	0.65	1.72	/	3e-31
rs9989419	Lipid traits	24023261	chr16:56985139	A=0.396, G=0.604	0.42	6.57		5e-11
rs9989419	High density lipoprotein cholesterol levels	31217584	chr16:56985139	A=0.396, G=0.604	NR	0.895722	0.67-1.12	7e-15
rs9989419	LDL (weighted GWA)	37106081	chr16:56985139	A=0.396, G=0.604	NR	0.018951	0.011-0.027	2e-06
rs9989419	LDL (standard GWA)	37106081	chr16:56985139	A=0.396, G=0.604	NR	0.017513	0.013-0.022	4e-13
rs9989419	Free cholesterol to total lipids in very large HDL percentage (UKB data field 23632)	36764567	chr16:56985139	A=0.396, G=0.604	0.395257	0.131445	0.12-0.14	1e-200
rs9989419	Free cholesterol to total lipids in medium HDL percentage (UKB data field 23642)	36764567	chr16:56985139	A=0.396, G=0.604	0.395272	0.136127	0.13-0.14	1e-200
rs9989419	Cholesterol in large HDL (UKB data field 23561)	36764567	chr16:56985139	A=0.396, G=0.604	0.395272	0.136805	0.13-0.15	1e-200
rs9989419	Phospholipids in large HDL (UKB data field 23560)	36764567	chr16:56985139	A=0.396, G=0.604	0.395272	0.131791	0.12-0.14	1e-200
rs9989419	Cholesteryl esters in large HDL (UKB data field 23562)	36764567	chr16:56985139	A=0.396, G=0.604	0.395272	0.13848	0.13-0.15	1e-200
rs9989419	Concentration of large HDL particles (UKB data field 23558)	36764567	chr16:56985139	A=0.396, G=0.604	0.395272	0.135804	0.13-0.14	1e-200
rs9989419	Total lipids in large HDL (UKB data field 23559)	36764567	chr16:56985139	A=0.396, G=0.604	0.395272	0.133298	0.12-0.14	1e-200
rs9989419	Cholesteryl esters in HDL (UKB data field 23418)	36764567	chr16:56985139	A=0.396, G=0.604	0.395272	0.138642	0.13-0.15	1e-200
rs9989419	HDL cholesterol levels (UKB data field 23406)	36764567	chr16:56985139	A=0.396, G=0.604	0.395272	0.137167	0.13-0.15	1e-200
rs9989419	High density lipoprotein cholesterol levels	30911093	chr16:56985139	A=0.396, G=0.604	0.39	1.51	1.06-1.96	4e-11
rs9989419	High density lipoprotein cholesterol levels	31566214	chr16:56985139	A=0.396, G=0.604	0.39	2.04	1.73-2.35	2e-39
rs9989419	HDL cholesterol levels	35945198	chr16:56985139	A=0.396, G=0.604	0.63	0.11	0.09-0.13	5e-22
rs9989419	Multi-trait sum score	37277458	chr16:56985139	A=0.396, G=0.604	NR			3e-18
rs9989419	Multi-trait sex score	37277458	chr16:56985139	A=0.396, G=0.604	NR			3e-95
rs9989419	Multi-trait sum score	37277458	chr16:56985139	A=0.396, G=0.604	NR			4e-18
rs9989419	Multi-trait sex score	37277458	chr16:56985139	A=0.396, G=0.604	NR			1e-87
