# Supplementary material for: Genetically Predicted Serum 25‐Hydroxyvitamin D Concentrations in Related to Type 2 Diabetes Mellitus: A Mendelian Randomization Study
Source: Endocrinol Diabetes Metab. 2025 Jul 9;8(4):e70050. doi: 10.1002/edm2.70050 (PMC12240638; doi:10.1002/edm2.70050)
Supplement: Supplementary file 4 — Table S3. [file EDM2-8-e70050-s007.xlsx]

## Sheet: Sheet1
Supplementary Tables 3 the IVs of 25-hydroxyvitamin D using UVMR in relation to T2DM (GCST90013942)
SNP	effect_allele	other_allele	beta.exposure	beta.outcome	eaf.exposure	eaf.outcome	chr	pos	pval.outcome	se.outcome	se.exposure	rsq.exposure	rsq.outcome	steiger_pval	R2	F_pow_beta_se
rs10017024	C	T	-0.010936	-0.00893046	0.504765	0.5041	4	56878082	0.403576	0.0106919	0.001942	7.19e-05	1.71e-06	0.000974948	5.98e-05	31.7116
rs10045097	A	G	-0.010873	0.00773415	0.384103	0.407	5	144459027	0.479928	0.0109484	0.002001	6.69e-05	1.23e-06	0.00113876	5.59e-05	29.526
rs10101205	C	T	0.013764	-0.00837428	0.839956	0.864	8	105458402	0.567172	0.0146347	0.002679	5.98e-05	8.05e-07	0.00165769	5.09e-05	26.3964
rs10165001	C	G	0.011439	-0.00240205	0.304196	0.2873	2	117751772	0.836832	0.0116634	0.002226	5.98e-05	1.04e-07	0.000648418	5.54e-05	26.4074
rs10223908	G	A	0.010748	-0.0068712	0.361757	0.3241	7	64510816	0.534089	0.0110509	0.002058	6.18e-05	9.5e-07	0.00153202	5.33e-05	27.275
rs10518055	G	T	-0.013606	-0.0123638	0.184454	0.184	4	68436044	0.385754	0.0142548	0.002674	5.87e-05	1.85e-06	0.00375058	5.57e-05	25.8904
rs10804763	G	T	0.017189	0.00729318	0.095086	0.09305	3	153994379	0.687542	0.0181336	0.003315	6.09e-05	3.98e-07	0.000963096	5.08e-05	26.8865
rs10876448	G	A	-0.013039	0.0116327	0.175093	0.1667	12	53385537	0.406169	0.0140042	0.00257	5.83e-05	1.7e-06	0.00356052	4.91e-05	25.7408
rs10888010	C	T	-0.012255	-0.00181911	0.428095	0.4397	1	17230544	0.865436	0.0107348	0.001958	8.88e-05	7.06e-08	2.52e-05	7.35e-05	39.1743
rs11060406	T	C	-0.027258	0.0429457	0.03691	0.02658	12	122854570	0.132421	0.0285425	0.005251	6.11e-05	5.56e-06	0.0120769	5.28e-05	26.9466
rs11150592	A	G	-0.014358	0.0340616	0.841429	0.8569	16	30544337	0.0224978	0.0149271	0.002738	6.23e-05	1.28e-05	0.0470415	5.5e-05	27.4993
rs111757536	A	G	0.034417	-0.00030476	0.027095	0.02965	11	70663066	0.992782	0.0336867	0.006096	7.22e-05	2.01e-10	9.47e-05	6.25e-05	31.8754
rs11227307	A	G	0.0115	-0.00870765	0.646791	0.6431	11	65813664	0.434479	0.0111415	0.002028	7.29e-05	1.5e-06	0.000769284	6.04e-05	32.1558
rs11253202	C	T	0.012053	-0.0231041	0.210553	0.2393	10	5488422	0.0761781	0.0130289	0.002379	5.82e-05	7.73e-06	0.025761	4.83e-05	25.6686
rs112989220	A	G	0.010025	-0.0122546	0.450164	0.4294	7	95033216	0.253519	0.0107323	0.001989	5.76e-05	3.2e-06	0.00765	4.98e-05	25.4038
rs114165281	T	C	0.037145	0.00195102	0.027836	0.01636	4	98877133	0.952808	0.0329667	0.006062	8.51e-05	8.61e-09	2.66e-05	7.47e-05	37.5464
rs114165349	C	G	-0.035506	0.0432737	0.023438	0.02147	1	26695422	0.22203	0.0354369	0.006506	6.75e-05	3.67e-06	0.00374503	5.77e-05	29.7835
rs114188086	A	G	0.027993	-0.0140728	0.035208	0.02147	4	73650411	0.624754	0.0287716	0.005322	6.27e-05	5.88e-07	0.00100157	5.32e-05	27.6662
rs114952461	C	T	-0.080618	-0.0339895	0.013341	0.01738	4	71337423	0.477148	0.0478121	0.00874	0.000192768	1.24e-06	4.22e-09	0.0001711	85.0827
rs1149555	A	G	-0.012433	0.0141834	0.801757	0.8119	7	133377911	0.293143	0.0134919	0.002464	5.77e-05	2.72e-06	0.00621175	4.91e-05	25.4607
rs11600578	T	C	-0.047941	0.00442114	0.040236	0.02556	11	15360190	0.870722	0.0271666	0.004953	0.000212257	6.51e-08	4.52e-11	0.00017751	93.6866
rs11602347	G	C	0.01011	-0.016044	0.407148	0.3865	11	2155622	0.142757	0.010947	0.001996	5.81e-05	5.28e-06	0.0142519	4.93e-05	25.6555
rs11635491	A	G	-0.021445	0.00775233	0.275975	0.2505	15	58427542	0.522147	0.0121123	0.002215	0.000212368	1.01e-06	4.28e-10	0.000183783	93.7356
rs117562170	C	A	-0.032322	0.0474572	0.044076	0.03681	12	95973702	0.0677579	0.025981	0.00477	0.000104038	8.2e-06	0.000737071	8.8e-05	45.9155
rs117939970	C	T	-0.027276	-0.0282228	0.035236	0.03476	11	14957483	0.343469	0.0297919	0.005406	5.77e-05	2.21e-06	0.00493717	5.06e-05	25.4571
rs118032309	C	T	-0.044566	0.0211351	0.013427	0.02454	11	71247221	0.666635	0.0490634	0.00873	5.91e-05	4.56e-07	0.00126031	5.26e-05	26.0603
rs11885466	T	C	-0.018832	0.00737258	0.075285	0.08078	2	213059191	0.716322	0.020289	0.003698	5.88e-05	3.25e-07	0.00109518	4.94e-05	25.9334
rs12035012	A	C	0.013916	-0.000621716	0.222157	0.2178	1	41284976	0.961287	0.0128086	0.002336	8.04e-05	5.79e-09	4.3e-05	6.69e-05	35.4881
rs12128071	A	G	0.040862	0.0164751	0.068437	0.06544	1	151832539	0.432954	0.0210102	0.003865	0.000253225	1.51e-06	1.42e-11	0.000212898	111.774
rs12131079	T	C	-0.011559	-0.0136377	0.694136	0.68	1	155349877	0.238436	0.0115682	0.002136	6.64e-05	3.42e-06	0.00376078	5.67e-05	29.2845
rs12423650	A	G	-0.016074	0.0237104	0.105142	0.09714	12	95816988	0.170999	0.0173195	0.003168	5.83e-05	4.61e-06	0.0115178	4.86e-05	25.7441
rs12503220	A	G	-0.013352	0.0244222	0.1887	0.1626	4	2848415	0.0723769	0.0135925	0.002479	6.57e-05	7.94e-06	0.0149227	5.46e-05	29.0095
rs12546526	C	T	0.014686	-0.00467456	0.858947	0.8742	8	142505760	0.76266	0.0154792	0.002851	6.01e-05	2.24e-07	0.000808723	5.23e-05	26.5346
rs12554549	T	C	0.020931	-0.0367712	0.065186	0.05521	9	109476797	0.0919496	0.0218201	0.004003	6.2e-05	6.98e-06	0.0161359	5.34e-05	27.3406
rs12797447	T	A	0.011627	-0.0249186	0.248067	0.2444	11	15841422	0.0439056	0.0123666	0.002248	6.06e-05	9.98e-06	0.0332802	5.04e-05	26.7512
rs12800076	T	G	-0.03196	0.000161169	0.02513	0.02556	11	14955935	0.996175	0.0336152	0.006226	5.97e-05	5.65e-11	0.000382612	5e-05	26.3509
rs12913937	A	G	0.010424	-0.0208304	0.354395	0.3415	15	77023790	0.063317	0.0112175	0.00205	5.86e-05	8.48e-06	0.029092	4.97e-05	25.856
rs12997900	G	A	-0.011611	0.010712	0.261602	0.2454	2	58568827	0.379091	0.0121787	0.002221	6.19e-05	1.9e-06	0.00282418	5.21e-05	27.3302
rs13065677	T	C	0.022753	-0.00321721	0.050675	0.0593	3	52287772	0.894278	0.024209	0.004418	6.01e-05	4.34e-08	0.000518526	4.98e-05	26.5232
rs13187496	G	T	0.01108	0.00414573	0.345194	0.3231	5	119278012	0.712669	0.0112572	0.002055	6.59e-05	3.33e-07	0.000523219	5.55e-05	29.0707
rs13197862	A	G	0.014795	-0.0207735	0.129829	0.1391	6	79304868	0.18908	0.0158177	0.002899	5.9e-05	4.24e-06	0.00967394	4.95e-05	26.0455
rs133075	T	G	0.010248	0.00565517	0.55338	0.546	22	40685160	0.598596	0.0107427	0.001971	6.13e-05	6.81e-07	0.00127612	5.19e-05	27.0337
rs139047585	T	C	-0.036021	0.0151767	0.02302	0.0184	4	72449325	0.696574	0.0389197	0.007119	5.8e-05	3.74e-07	0.00126816	5.84e-05	25.602
rs143375244	G	A	-0.048176	0.0438216	0.012897	0.01125	4	70778942	0.365268	0.0484017	0.008935	6.59e-05	2.01e-06	0.00206151	5.91e-05	29.0718
rs143610797	A	G	-0.036184	0.0259101	0.020946	0.01022	20	54100690	0.496028	0.0380609	0.006996	6.06e-05	1.14e-06	0.00199437	5.37e-05	26.7506
rs144628971	A	G	0.033496	0.0323717	0.030641	0.02863	20	54104309	0.309314	0.0318412	0.005819	7.51e-05	2.54e-06	0.00114041	6.67e-05	33.1352
rs146735006	T	C	-0.039794	0.0157916	0.018551	0.01738	11	13498713	0.694078	0.0401489	0.007313	6.71e-05	3.8e-07	0.000492122	5.77e-05	29.6104
rs150057262	G	C	0.05113	0.0167659	0.012168	0.01227	19	19210016	0.745449	0.0516438	0.009635	6.38e-05	2.59e-07	0.00057923	6.28e-05	28.161
rs151302903	C	G	-0.010745	-0.00380844	0.686238	0.6626	2	62630276	0.741041	0.0115241	0.002127	5.78e-05	2.68e-07	0.0011127	4.97e-05	25.5198
rs16830473	C	T	0.01756	0.00538915	0.091021	0.1115	3	173786301	0.773248	0.0187039	0.003397	6.05e-05	2.04e-07	0.00074538	5.1e-05	26.7213
rs1694929	T	C	0.009913	-0.000383828	0.430452	0.4632	3	84953720	0.971608	0.0107841	0.001969	5.74e-05	3.11e-09	0.000537832	4.82e-05	25.3465
rs16961568	G	A	-0.025821	0.0386928	0.043706	0.0409	18	31262522	0.140915	0.0262789	0.004769	6.64e-05	5.33e-06	0.0071922	5.57e-05	29.3151
rs16998964	T	C	0.031026	-0.0373049	0.054713	0.05624	20	54121931	0.121661	0.0241012	0.004433	0.00011099	5.89e-06	0.000190896	9.96e-05	48.9842
rs17185287	A	G	-0.01423	0.0254824	0.156584	0.1779	15	63538205	0.0821391	0.0146585	0.002674	6.42e-05	7.43e-06	0.0150278	5.35e-05	28.3196
rs1800440	C	T	-0.014006	0.0069642	0.186202	0.1943	2	38070996	0.610198	0.0136609	0.002498	7.12e-05	6.39e-07	0.00043891	5.95e-05	31.4372
rs190343325	C	T	-0.030062	0.0187223	0.032461	0.02352	11	70947606	0.541978	0.0307011	0.005586	6.56e-05	9.14e-07	0.00101126	5.68e-05	28.9624
rs1909585	T	C	0.0105	0.0114641	0.345901	0.3323	3	124968616	0.312308	0.0113462	0.002071	5.82e-05	2.51e-06	0.00539265	4.99e-05	25.705
rs1943681	T	A	-0.010345	0.0119901	0.606784	0.6217	18	49608474	0.276029	0.0110073	0.002009	6.01e-05	2.92e-06	0.00542562	5.11e-05	26.5156
rs1957065	G	C	0.021307	0.000796053	0.075473	0.07771	14	38909442	0.968901	0.0204186	0.003706	7.49e-05	3.74e-09	7.69e-05	6.34e-05	33.0547
rs2023910	A	G	-0.01177	-0.0149461	0.263882	0.2434	7	21518236	0.217082	0.0121087	0.002221	6.36e-05	3.74e-06	0.00543694	5.38e-05	28.0838
rs2043084	C	G	-0.020735	-0.0129299	0.224802	0.1871	15	58390297	0.310194	0.0127412	0.002333	0.000178969	2.53e-06	5.85e-08	0.000149848	78.9912
rs2071408	A	G	0.011625	0.0117697	0.365628	0.3691	14	103520741	0.287301	0.0110611	0.002034	7.4e-05	2.78e-06	0.00141874	6.27e-05	32.6651
rs2207132	A	G	-0.029118	0.00995088	0.032965	0.0409	20	40513876	0.738538	0.0298118	0.005507	6.33e-05	2.74e-07	0.000623375	5.41e-05	27.9572
rs2229742	C	G	-0.025738	0.0370545	0.103928	0.1002	21	14966851	0.0342216	0.0174996	0.00319	0.000147496	1.1e-05	4.9e-05	0.000123383	65.0981
rs2304634	T	C	0.010611	-0.0221641	0.68587	0.6585	16	4450543	0.054439	0.0115238	0.002106	5.75e-05	9.09e-06	0.0355348	4.85e-05	25.3861
rs2306390	T	C	-0.01157	-0.00500912	0.257376	0.2556	12	57608816	0.68068	0.0121718	0.002223	6.14e-05	4.16e-07	0.000940223	5.12e-05	27.0887
rs2417966	G	C	-0.012257	-0.00454696	0.240313	0.2658	12	21190295	0.715957	0.0124962	0.002276	6.57e-05	3.25e-07	0.00052567	5.49e-05	29.0017
rs2607838	G	A	-0.020233	0.0450991	0.929938	0.94376	10	86233316	0.0353435	0.0214308	0.003934	5.99e-05	1.09e-05	0.040946	5.33e-05	26.4516
rs2618487	G	C	0.01863	0.0141052	0.399706	0.3947	11	14017562	0.194999	0.0108842	0.00198	0.000200579	4.13e-06	2.38e-08	0.000166556	88.531
rs2642438	G	A	-0.013439	0.00671798	0.699877	0.7219	1	220796686	0.563232	0.0116218	0.002122	9.09e-05	8.21e-07	7.21e-05	7.59e-05	40.1091
rs2843128	G	A	0.009897	-0.0162624	0.51568	0.5245	1	2384241	0.125626	0.0106181	0.001938	5.91e-05	5.77e-06	0.0150101	4.89e-05	26.0795
rs2999559	C	A	-0.011466	0.00366937	0.258469	0.3006	1	152024723	0.765308	0.0122919	0.002234	5.97e-05	2.19e-07	0.000839718	5.04e-05	26.3425
rs336605	T	G	-0.0111	0.0249931	0.725833	0.7014	3	18614858	0.0365502	0.0119541	0.002191	5.82e-05	1.07e-05	0.045431	4.9e-05	25.6662
rs34560261	T	C	0.013552	0.000916009	0.170233	0.1411	15	90191194	0.949372	0.0144263	0.002657	5.89e-05	9.91e-09	0.000488982	5.19e-05	26.015
rs35805032	T	C	0.013721	0.0187301	0.155323	0.1667	19	57837202	0.203363	0.0147246	0.00268	5.94e-05	3.98e-06	0.00858051	4.94e-05	26.2121
rs3745535	C	A	0.010447	0.00287737	0.644836	0.6196	19	51017231	0.796219	0.0111421	0.002035	5.97e-05	1.64e-07	0.000753819	5e-05	26.3545
rs3814995	T	C	-0.014733	-0.00062671	0.31224	0.3129	19	35851310	0.956478	0.0114837	0.002109	0.000110575	7.32e-09	1.6e-06	9.32e-05	48.8011
rs41266415	T	A	0.013119	0.00341244	0.214642	0.1994	1	34219016	0.792394	0.012965	0.002367	6.96e-05	1.7e-07	0.000263509	5.8e-05	30.7188
rs41290120	A	G	0.028026	-0.00860758	0.049631	0.03067	19	44879418	0.727299	0.0246833	0.004488	8.84e-05	2.99e-07	4.63e-05	7.41e-05	38.9957
rs4364259	A	G	0.015798	-0.0027482	0.205042	0.2147	4	15890536	0.835927	0.0132695	0.002422	9.64e-05	1.05e-07	1.25e-05	8.14e-05	42.5457
rs4553272	T	C	-0.01036	0.0200673	0.477296	0.5286	10	21549451	0.0599322	0.0106668	0.001958	6.34e-05	8.7e-06	0.0210258	5.36e-05	27.9959
rs4631704	T	C	0.010978	-0.00338473	0.607801	0.6033	1	230157783	0.757516	0.0109629	0.002012	6.75e-05	2.34e-07	0.000376238	5.75e-05	29.7708
rs4679968	T	G	-0.012293	0.0126273	0.216609	0.2004	3	152070965	0.327409	0.0128936	0.002406	5.92e-05	2.36e-06	0.00462288	5.13e-05	26.105
rs4971020	C	T	0.010532	-0.0182667	0.647293	0.6063	1	150549766	0.100896	0.0111346	0.002036	6.06e-05	6.62e-06	0.0164264	5.06e-05	26.7588
rs512083	C	T	0.009979	-0.00343259	0.460665	0.4785	1	45561683	0.74823	0.0106942	0.001948	5.95e-05	2.53e-07	0.000911957	4.95e-05	26.242
rs513533	G	A	-0.020039	0.0182643	0.10331	0.1135	11	116648641	0.300951	0.0176569	0.003224	8.75e-05	2.63e-06	0.000372768	7.44e-05	38.6333
rs537089	G	C	-0.021591	0.0390861	0.080375	0.08589	11	120207744	0.0470956	0.0196863	0.003581	8.24e-05	9.69e-06	0.00607613	6.89e-05	36.3527
rs56158152	T	G	0.01084	-0.00658925	0.355036	0.3323	16	84700541	0.566494	0.0114951	0.002114	5.96e-05	8.08e-07	0.00170163	5.38e-05	26.2935
rs6018088	A	C	-0.015435	0.0195093	0.116383	0.1319	20	37370222	0.242519	0.016693	0.003044	5.83e-05	3.36e-06	0.00761185	4.9e-05	25.7113
rs60500353	T	C	0.01532	-0.00890497	0.155933	0.1329	1	62433313	0.550075	0.0149	0.00273	7.14e-05	8.78e-07	0.000549304	6.18e-05	31.4914
rs60954647	C	T	-0.01004	0.0156293	0.547446	0.5613	11	116696217	0.14415	0.0107013	0.001947	6.03e-05	5.24e-06	0.0118052	4.99e-05	26.5911
rs61826000	C	G	0.010683	0.0132661	0.338169	0.3129	1	179454818	0.238854	0.0112629	0.002053	6.14e-05	3.41e-06	0.00588152	5.11e-05	27.0775
rs61979066	A	G	0.010882	-0.0124935	0.355822	0.3384	14	29251550	0.262315	0.0111456	0.00213	5.91e-05	3.09e-06	0.0063373	5.43e-05	26.1011
rs62215568	A	G	0.035014	0.00266601	0.022525	0.02556	20	54016445	0.941346	0.0362337	0.006609	6.36e-05	1.33e-08	0.000298974	5.4e-05	28.068
rs62299542	A	G	0.023662	0.00866521	0.130654	0.1247	4	68767508	0.586793	0.0159437	0.002932	0.000147566	7.26e-07	2.02e-07	0.000127189	65.1291
rs62568181	C	T	0.016228	-0.0213932	0.103659	0.1022	9	104883393	0.220994	0.0174796	0.003192	5.86e-05	3.68e-06	0.00833365	4.89e-05	25.8466
rs6657811	T	A	0.015448	-0.0110102	0.131165	0.1115	1	109264661	0.487081	0.0158429	0.002878	6.53e-05	1.19e-06	0.00129886	5.44e-05	28.8113
rs6750649	G	T	-0.010261	0.0105944	0.609116	0.591	2	147595573	0.335387	0.0109978	0.002006	5.93e-05	2.28e-06	0.00440213	5.01e-05	26.1648
rs6970645	G	C	0.011468	-0.0109605	0.751586	0.7362	7	101154993	0.37704	0.0124076	0.002265	5.81e-05	1.92e-06	0.00411184	4.91e-05	25.6353
rs6985620	C	T	0.010643	-0.0100207	0.664576	0.6339	8	58457600	0.374859	0.0112921	0.002061	6.04e-05	1.94e-06	0.00332052	5.05e-05	26.6669
rs7189954	T	C	-0.010407	-0.00760457	0.361424	0.3916	16	79701150	0.492331	0.0110756	0.002034	5.93e-05	1.16e-06	0.00230097	5e-05	26.1788
rs7258060	T	A	-0.010693	0.00666858	0.328671	0.3006	19	4332108	0.558266	0.0113911	0.002082	5.98e-05	8.42e-07	0.0017198	5.05e-05	26.3777
rs72651860	A	G	-0.113727	0.0297658	0.010334	0.01227	4	71626320	0.59064	0.0553361	0.010222	0.000280421	7.11e-07	2.53e-13	0.000264554	123.781
rs72680100	G	A	-0.026781	-0.0216667	0.039394	0.03988	14	50045629	0.431129	0.0275216	0.005057	6.36e-05	1.52e-06	0.00193564	5.43e-05	28.0458
rs72739147	T	A	0.015955	0.0201237	0.130158	0.1452	15	58279202	0.206977	0.0159468	0.002903	6.84e-05	3.91e-06	0.00377706	5.76e-05	30.2064
rs7297538	C	T	0.010802	-0.0166813	0.356913	0.3466	12	33540503	0.133311	0.0111122	0.002032	6.4e-05	5.54e-06	0.00935217	5.36e-05	28.2593
rs7314285	G	T	0.021685	0.00307967	0.068219	0.06646	12	111084222	0.884114	0.0211291	0.003894	7.03e-05	5.22e-08	0.000175612	5.98e-05	31.0118
rs7330	A	C	-0.011137	-0.00873695	0.588081	0.6483	12	12721983	0.4274	0.0110086	0.002013	6.94e-05	1.55e-06	0.00111701	6.01e-05	30.609
rs7419651	A	G	-0.01788	-0.00277153	0.119167	0.1196	2	100800585	0.866018	0.016427	0.003005	8.02e-05	7e-08	6.36e-05	6.71e-05	35.4035
rs74342059	T	C	0.030593	-0.0466273	0.034197	0.01636	11	13368525	0.120026	0.0299919	0.005458	7.12e-05	5.94e-06	0.00576909	6.18e-05	31.4179
rs7511513	T	C	-0.010402	-0.00728396	0.343295	0.3415	22	50402606	0.515434	0.0111992	0.002064	5.76e-05	1.04e-06	0.00251701	4.88e-05	25.3989
rs75865451	A	G	-0.016308	0.0325112	0.104592	0.07975	6	25588057	0.061038	0.0173558	0.003176	5.97e-05	8.63e-06	0.0274503	4.98e-05	26.3658
rs76114622	A	C	0.027199	-0.00471067	0.039653	0.03476	14	39025819	0.862276	0.0271543	0.005001	6.7e-05	7.4e-08	0.000270917	5.63e-05	29.5796
rs76183418	C	T	0.013077	-0.0191028	0.178854	0.2147	3	47311508	0.17536	0.0140961	0.002593	5.76e-05	4.51e-06	0.0118928	5.02e-05	25.4338
rs7640441	A	C	0.013242	-0.013408	0.24076	0.2597	3	125399238	0.284579	0.0125298	0.002293	7.56e-05	2.81e-06	0.00124764	6.41e-05	33.3502
rs7651161	C	T	-0.011027	-0.00406087	0.527749	0.4949	3	48292056	0.707806	0.0108346	0.001981	7.02e-05	3.45e-07	0.000337303	6.06e-05	30.9846
rs7660883	G	C	0.011931	-0.0105712	0.377757	0.363	4	87061724	0.337999	0.0110332	0.002037	7.77e-05	2.26e-06	0.000764237	6.69e-05	34.3061
rs76935526	T	C	-0.013302	-0.0138469	0.178975	0.1708	2	21163481	0.316977	0.0138374	0.00254	6.21e-05	2.46e-06	0.00366963	5.2e-05	27.4263
rs77194050	G	A	0.023163	-0.0176219	0.052229	0.05419	16	70653282	0.466173	0.024182	0.004447	6.15e-05	1.31e-06	0.00205749	5.31e-05	27.1303
rs77257135	A	C	0.047954	-0.0614997	0.017457	0.0184	4	71566646	0.143886	0.0420807	0.007699	8.79e-05	5.25e-06	0.00111563	7.89e-05	38.7955
rs77885114	A	G	-0.016609	0.0150867	0.102857	0.09305	1	155002143	0.400452	0.017943	0.00329	5.77e-05	1.74e-06	0.0038537	5.09e-05	25.4856
rs7794142	A	G	0.011397	-0.0227235	0.52083	0.5348	7	107251599	0.0330796	0.0106627	0.001944	7.79e-05	1.12e-05	0.0116313	6.48e-05	34.3707
rs78117488	T	C	0.021296	0.00336452	0.061968	0.06339	12	95696141	0.881597	0.022589	0.004118	6.06e-05	5.45e-08	0.000512334	5.27e-05	26.7438
rs7862695	T	C	0.010064	-0.00215787	0.411232	0.4315	9	35766119	0.842287	0.0108452	0.00198	5.85e-05	9.73e-08	0.000733429	4.9e-05	25.8351
rs7900214	A	G	0.011705	-0.0230525	0.278523	0.2935	10	80205899	0.0533003	0.011929	0.002182	6.52e-05	9.18e-06	0.0202699	5.51e-05	28.7762
rs7924820	A	G	-0.023968	0.0197279	0.044041	0.05624	11	12974187	0.445598	0.0258634	0.00471	5.87e-05	1.43e-06	0.00293772	4.84e-05	25.8953
rs7981402	A	G	0.010448	-0.0157617	0.340094	0.32	13	60102669	0.161617	0.0112611	0.002055	5.86e-05	4.82e-06	0.0120179	4.9e-05	25.8489
rs800531	C	T	-0.012752	0.0231537	0.776947	0.8037	8	115831047	0.0712295	0.0128346	0.002345	6.7e-05	8e-06	0.0137028	5.64e-05	29.5713
rs80067728	G	A	0.05381	0.0580553	0.012649	0.0184	4	71680253	0.225951	0.0479457	0.008794	8.48e-05	3.6e-06	0.000766972	7.23e-05	37.4415
rs80204526	A	C	-0.048218	-0.0244328	0.011119		18	49539774	0.62854	0.0505036	0.00942	5.94e-05	5.75e-07	0.00139272	5.11e-05	26.2009
rs897438	G	A	-0.011957	0.0145213	0.770945	0.7812	18	63565891	0.252604	0.0126929	0.002328	5.98e-05	3.22e-06	0.00629515	5.05e-05	26.3802
rs942380	G	A	0.011434	0.0100715	0.594833	0.6268	6	121533632	0.353918	0.0108645	0.001981	7.55e-05	2.11e-06	0.000872226	6.3e-05	33.314
rs951914	C	G	-0.011397	0.00525671	0.710678	0.6933	8	26021479	0.656688	0.0118263	0.002161	6.3e-05	4.86e-07	0.000862155	5.34e-05	27.8145
rs9536961	G	A	-0.011759	0.00881735	0.346767	0.3722	13	55104197	0.435694	0.0113118	0.00207	7.31e-05	1.49e-06	0.000746031	6.26e-05	32.2701
rs982890	C	T	0.013959	0.0121244	0.472733	0.4642	11	13876202	0.255502	0.0106627	0.001939	0.00011743	3.18e-06	3.1e-05	9.71e-05	51.8266
rs9861009	C	T	0.012425	-0.0124281	0.721767	0.7331	3	141935843	0.298624	0.0119571	0.002185	7.33e-05	2.66e-06	0.00142947	6.2e-05	32.3363
rs9889884	C	T	0.013186	-0.0125299	0.75573	0.7883	17	68397913	0.317611	0.0125377	0.002291	7.51e-05	2.45e-06	0.00109337	6.42e-05	33.1265
rs9926530	G	T	0.022162	-0.00909737	0.943324	0.9407	16	72689714	0.702449	0.023814	0.004329	5.94e-05	3.59e-07	0.00107518	5.25e-05	26.2085
rs9928757	C	G	-0.013101	0.00879944	0.203449	0.2239	16	20341541	0.507061	0.0132637	0.002423	6.62e-05	1.08e-06	0.00108997	5.56e-05	29.2349
rs9989419	G	A	-0.012128	-0.00624972	0.604992	0.6135	16	56951227	0.565814	0.0108837	0.001995	8.37e-05	8.11e-07	0.000146968	7.03e-05	36.9566
rs9998874	G	T	0.026735	-0.020375	0.064461	0.0501	4	70858645	0.342224	0.0214523	0.00395	0.0001038	2.22e-06	6.27e-05	8.62e-05	45.8106
