# Supplementary material for: Genetically Predicted Serum 25‐Hydroxyvitamin D Concentrations in Related to Type 2 Diabetes Mellitus: A Mendelian Randomization Study
Source: Endocrinol Diabetes Metab. 2025 Jul 9;8(4):e70050. doi: 10.1002/edm2.70050 (PMC12240638; doi:10.1002/edm2.70050)
Supplement: Supplementary file 5 — Table S4. [file EDM2-8-e70050-s003.xlsx]

## Sheet: Sheet1
Supplementary Tables 4 the IVs of 25-hydroxyvitamin D using UVMR in relation to T2DM (GCST90029024)
SNP	effect_allele	other_allele	beta.exposure	beta.outcome	eaf.exposure	eaf.outcome	chr	pos	se.outcome	pval.outcome	se.exposure	rsq.exposure	rsq.outcome	steiger_pval	R2	F_pow_beta_se
rs10045097	A	G	-0.010873	0.000755485	0.384103	0.385612	5	143838590	0.000424648	0.086	0.002001	6.69e-05	6.89e-06	0.00840998	5.59e-05	29.526
rs10101205	C	T	0.013764	0.000716305	0.839956	0.844076	8	106470630	0.000569905	0.24	0.002679	5.98e-05	3.44e-06	0.00528267	5.09e-05	26.3964
rs10518055	G	T	-0.013606	-0.000582708	0.184454	0.184005	4	69301762	0.000554172	0.33	0.002674	5.87e-05	2.41e-06	0.00375899	5.57e-05	25.8904
rs10771085	T	C	-0.010766	-0.000559486	0.566598	0.568686	12	24561938	0.000427595	0.19	0.002012	6.49e-05	3.73e-06	0.00366785	5.69e-05	28.6321
rs10804763	G	T	0.017189	8.74e-05	0.095086	0.095712	3	153712168	0.000702407	0.91	0.003315	6.09e-05	3.37e-08	0.000299305	5.08e-05	26.8865
rs10888010	C	T	-0.012255	6.34e-05	0.428095	0.428012	1	17557039	0.00041642	0.98	0.001958	8.88e-05	5.04e-08	1.28e-05	7.35e-05	39.1743
rs11060406	T	C	-0.027258	0.00164796	0.03691	0.03682	12	123339117	0.00111328	0.12	0.005251	6.11e-05	4.77e-06	0.00756379	5.28e-05	26.9466
rs111757536	A	G	0.034417	-0.000293622	0.027095	0.027588	11	70509171	0.00128565	0.81	0.006096	7.22e-05	1.14e-07	0.000107921	6.25e-05	31.8754
rs11209943	G	A	-0.01042	0.000697204	0.598726	0.603095	1	72750500	0.000421344	0.083	0.001976	6.3e-05	5.96e-06	0.00911822	5.22e-05	27.8075
rs11227307	A	G	0.0115	-0.000787614	0.646791	0.648816	11	65581135	0.000432041	0.078	0.002028	7.29e-05	7.24e-06	0.00554515	6.04e-05	32.1558
rs11253202	C	T	0.012053	-0.00112294	0.210553	0.21154	10	5530385	0.000503749	0.027	0.002379	5.82e-05	1.08e-05	0.0396139	4.83e-05	25.6686
rs114165281	T	C	0.037145	0.000837372	0.027836	0.027443	4	99798284	0.00129707	0.6	0.006062	8.51e-05	9.07e-07	8.71e-05	7.47e-05	37.5464
rs114188086	A	G	0.027993	-0.000136772	0.035208	0.035071	4	74516128	0.0011322	0.86	0.005322	6.27e-05	3.18e-08	0.000240911	5.32e-05	27.6662
rs114952461	C	T	-0.080618	-0.000374153	0.013341	0.013105	4	72203140	0.00186454	0.84	0.00874	0.000192768	8.77e-08	1.14e-10	0.0001711	85.0827
rs1149555	A	G	-0.012433	0.000194948	0.801757	0.805617	7	133062665	0.000523232	0.65	0.002464	5.77e-05	3.02e-07	0.00082979	4.91e-05	25.4607
rs11600578	T	C	-0.047941	-0.000255774	0.040236	0.039924	11	15381736	0.00105877	0.86	0.004953	0.000212257	1.27e-07	1.55e-11	0.00017751	93.6866
rs11602347	G	C	0.01011	2.6e-05	0.407148	0.405565	11	2176852	0.000425105	0.91	0.001996	5.81e-05	8.17e-09	0.000351089	4.93e-05	25.6555
rs11635491	A	G	-0.021445	-0.000169889	0.275975	0.276779	15	58719741	0.00046975	0.79	0.002215	0.000212368	2.85e-07	2.72e-11	0.000183783	93.7356
rs117562170	C	A	-0.032322	0.00218925	0.044076	0.043439	12	96367480	0.0010148	0.03	0.00477	0.000104038	1.01e-05	0.00087169	8.8e-05	45.9155
rs118032309	C	T	-0.044566	0.00335574	0.013427	0.012926	11	70958267	0.00189431	0.074	0.00873	5.91e-05	6.83e-06	0.0161448	5.26e-05	26.0603
rs11885466	T	C	-0.018832	-0.000477095	0.075285	0.075257	2	213923915	0.000785893	0.55	0.003698	5.88e-05	8.02e-07	0.00131899	4.94e-05	25.9334
rs12035012	A	C	0.013916	-0.000360484	0.222157	0.222118	1	41750648	0.000497445	0.57	0.002336	8.04e-05	1.14e-06	0.000178956	6.69e-05	35.4881
rs12423650	A	G	-0.016074	0.001386	0.105142	0.105004	12	96210766	0.000672941	0.038	0.003168	5.83e-05	9.24e-06	0.0291276	4.86e-05	25.7441
rs12546526	C	T	0.014686	-0.000542572	0.858947	0.860692	8	143587121	0.000598813	0.44	0.002851	6.01e-05	1.79e-06	0.00233123	5.23e-05	26.5346
rs12797447	T	A	0.011627	-0.000612203	0.248067	0.24611	11	15862968	0.000480262	0.23	0.002248	6.06e-05	3.54e-06	0.00508878	5.04e-05	26.7512
rs12800076	T	G	-0.03196	0.00144405	0.02513	0.025262	11	14977481	0.00131193	0.3	0.006226	5.97e-05	2.64e-06	0.00378634	5e-05	26.3509
rs12997900	G	A	-0.011611	0.000634197	0.261602	0.261249	2	58795962	0.0004719	0.17	0.002221	6.19e-05	3.93e-06	0.00522733	5.21e-05	27.3302
rs13065677	T	C	0.022753	0.000554817	0.050675	0.050556	3	52321788	0.000939685	0.65	0.004418	6.01e-05	7.59e-07	0.00109623	4.98e-05	26.5232
rs13187496	G	T	0.01108	-0.000306905	0.345194	0.343106	5	118613707	0.000437065	0.54	0.002055	6.59e-05	1.07e-06	0.000782448	5.55e-05	29.0707
rs13197862	A	G	0.014795	-0.000412352	0.129829	0.131227	6	80014585	0.00061252	0.46	0.002899	5.9e-05	9.87e-07	0.00150675	4.95e-05	26.0455
rs133075	T	G	0.010248	0.000450969	0.55338	0.553792	22	41081164	0.000416365	0.29	0.001971	6.13e-05	2.55e-06	0.00312729	5.19e-05	27.0337
rs139047585	T	C	-0.036021	-5.39e-05	0.02302	0.023043	4	73315042	0.00151884	0.91	0.007119	5.8e-05	2.75e-09	0.000332474	5.84e-05	25.602
rs141970801	A	G	0.027851	0.00155362	0.039949	0.039196	2	21152755	0.00107193	0.17	0.005003	7.02e-05	4.57e-06	0.00306658	5.95e-05	30.9899
rs143375244	G	A	-0.048176	0.000358005	0.012897	0.012782	4	71644659	0.0018925	0.85	0.008935	6.59e-05	7.79e-08	0.000200714	5.91e-05	29.0718
rs143610797	A	G	-0.036184	0.000569741	0.020946	0.020459	20	52717229	0.00150051	0.75	0.006996	6.06e-05	3.14e-07	0.000608422	5.37e-05	26.7506
rs144628971	A	G	0.033496	0.000502791	0.030641	0.030689	20	52720848	0.0012338	0.71	0.005819	7.51e-05	3.62e-07	0.000130472	6.67e-05	33.1352
rs146735006	T	C	-0.039794	0.00120258	0.018551	0.01854	11	13520260	0.00155995	0.45	0.007313	6.71e-05	1.29e-06	0.000818666	5.77e-05	29.6104
rs150057262	G	C	0.05113	0.00268551	0.012168	0.012046	19	19320825	0.00202528	0.18	0.009635	6.38e-05	3.83e-06	0.00421572	6.28e-05	28.161
rs16830473	C	T	0.01756	-0.000334417	0.091021	0.090434	3	173504091	0.000723412	0.72	0.003397	6.05e-05	4.65e-07	0.000757141	5.1e-05	26.7213
rs1694929	T	C	0.009913	-0.000451254	0.430452	0.431096	3	85002871	0.000417899	0.25	0.001969	5.74e-05	2.54e-06	0.00451817	4.82e-05	25.3465
rs16961568	G	A	-0.025821	0.00174283	0.043706	0.043645	18	28842485	0.00101411	0.093	0.004769	6.64e-05	6.43e-06	0.00773046	5.57e-05	29.3151
rs16980051	C	T	-0.009867	0.000890864	0.510782	0.512562	19	46345886	0.000412642	0.018	0.00195	5.8e-05	1.01e-05	0.0355237	4.87e-05	25.6036
rs16998964	T	C	0.031026	-0.00163268	0.054713	0.054114	20	52738470	0.000927807	0.061	0.004433	0.00011099	6.74e-06	0.000165641	9.96e-05	48.9842
rs17185287	A	G	-0.01423	0.000487564	0.156584	0.157288	15	63830404	0.00056662	0.45	0.002674	6.42e-05	1.61e-06	0.00138353	5.35e-05	28.3196
rs1800440	C	T	-0.014006	-0.00036301	0.186202	0.186026	2	38298139	0.000529176	0.52	0.002498	7.12e-05	1.02e-06	0.000425208	5.95e-05	31.4372
rs190343325	C	T	-0.030062	0.0018617	0.032461	0.031941	11	70793711	0.00119442	0.13	0.005586	6.56e-05	5.29e-06	0.00591915	5.68e-05	28.9624
rs1909585	T	C	0.0105	-0.000170153	0.345901	0.344121	3	124687460	0.000440648	0.77	0.002071	5.82e-05	3.25e-07	0.000806891	4.99e-05	25.705
rs1943681	T	A	-0.010345	0.000539185	0.606784	0.610234	18	47134844	0.000426951	0.2	0.002009	6.01e-05	3.47e-06	0.00521641	5.11e-05	26.5156
rs1957065	G	C	0.021307	-0.000549409	0.075473	0.07549	14	39378646	0.000787106	0.41	0.003706	7.49e-05	1.06e-06	0.000297774	6.34e-05	33.0547
rs2023910	A	G	-0.01177	-0.000457641	0.263882	0.264784	7	21557854	0.000469702	0.27	0.002221	6.36e-05	2.07e-06	0.0019188	5.38e-05	28.0838
rs2207132	A	G	-0.029118	6.64e-05	0.032965	0.033339	20	39142516	0.00114875	1	0.005507	6.33e-05	7.28e-09	0.000187336	5.41e-05	27.9572
rs2304634	T	C	0.010611	-0.000666389	0.68587	0.686957	16	4500544	0.000446367	0.15	0.002106	5.75e-05	4.85e-06	0.0106752	4.85e-05	25.3861
rs2306390	T	C	-0.01157	-0.000528713	0.257376	0.258061	12	58002599	0.000470893	0.23	0.002223	6.14e-05	2.74e-06	0.00337935	5.12e-05	27.0887
rs2417966	G	C	-0.012257	-5.03e-05	0.240313	0.241562	12	21343229	0.000482781	0.94	0.002276	6.57e-05	2.36e-08	0.000161329	5.49e-05	29.0017
rs2607838	G	A	-0.020233	0.00078573	0.929938	0.932244	10	87993073	0.000828706	0.36	0.003934	5.99e-05	1.96e-06	0.00261913	5.33e-05	26.4516
rs2618487	G	C	0.01863	-0.000145016	0.399706	0.399021	11	14039109	0.000422261	0.72	0.00198	0.000200579	2.57e-07	9.24e-11	0.000166556	88.531
rs2843128	G	A	0.009897	-0.000302289	0.51568	0.517244	1	2315680	0.000412524	0.45	0.001938	5.91e-05	1.17e-06	0.00172408	4.89e-05	26.0795
rs2999559	C	A	-0.011466	-0.000443334	0.258469	0.257136	1	151997199	0.000475736	0.38	0.002234	5.97e-05	1.89e-06	0.0025866	5.04e-05	26.3425
rs336605	T	G	-0.0111	0.00033419	0.725833	0.725302	3	18656350	0.000463013	0.38	0.002191	5.82e-05	1.13e-06	0.00185357	4.9e-05	25.6662
rs34560261	T	C	0.013552	0.00027066	0.170233	0.16891	15	90734426	0.000561999	0.68	0.002657	5.89e-05	5.05e-07	0.000948538	5.19e-05	26.015
rs35805032	T	C	0.013721	0.000840609	0.155323	0.154326	19	58348570	0.000571297	0.16	0.00268	5.94e-05	4.71e-06	0.00863229	4.94e-05	26.2121
rs3745535	C	A	0.010447	0.000113998	0.644836	0.646561	19	51520487	0.000431651	0.8	0.002035	5.97e-05	1.52e-07	0.000498982	5e-05	26.3545
rs3814995	T	C	-0.014733	0.000133697	0.31224	0.311589	19	36342212	0.000445347	0.79	0.002109	0.000110575	1.96e-07	1.76e-06	9.32e-05	48.8011
rs41266415	T	A	0.013119	-0.000383438	0.214642	0.214868	1	34684617	0.000502708	0.53	0.002367	6.96e-05	1.27e-06	0.000616641	5.8e-05	30.7188
rs41290120	A	G	0.028026	-0.000420731	0.049631	0.048718	19	45382675	0.000961352	0.68	0.004488	8.84e-05	4.17e-07	3.28e-05	7.41e-05	38.9957
rs4364259	A	G	0.015798	-0.000284445	0.205042	0.205406	4	15892159	0.000514575	0.58	0.002422	9.64e-05	6.65e-07	1.94e-05	8.14e-05	42.5457
rs4466239	G	A	0.01098	-0.000904796	0.623846	0.624297	6	22755139	0.0004299	0.034	0.002023	6.68e-05	9.64e-06	0.0162692	5.66e-05	29.4587
rs4553272	T	C	-0.01036	0.000275945	0.477296	0.478288	10	21838380	0.000413958	0.48	0.001958	6.34e-05	9.67e-07	0.000926334	5.36e-05	27.9959
rs4631704	T	C	0.010978	-0.000445207	0.607801	0.60957	1	230293530	0.000425462	0.28	0.002012	6.75e-05	2.38e-06	0.00155579	5.75e-05	29.7708
rs4971020	C	T	0.010532	-0.000364213	0.647293	0.64767	1	150522242	0.000431517	0.42	0.002036	6.06e-05	1.55e-06	0.00191331	5.06e-05	26.7588
rs512083	C	T	0.009979	0.000310542	0.460665	0.46154	1	46027355	0.000414467	0.46	0.001948	5.95e-05	1.22e-06	0.00172523	4.95e-05	26.242
rs513533	G	A	-0.020039	0.000643807	0.10331	0.103915	11	116519358	0.000685912	0.31	0.003224	8.75e-05	1.92e-06	0.000155721	7.44e-05	38.6333
rs537089	G	C	-0.021591	-0.000254357	0.080375	0.08093	11	120078452	0.00075965	0.77	0.003581	8.24e-05	2.44e-07	4.67e-05	6.89e-05	36.3527
rs56158152	T	G	0.01084	-0.000438769	0.355036	0.352611	16	84734147	0.000447136	0.39	0.002114	5.96e-05	2.1e-06	0.00292957	5.38e-05	26.2935
rs6018088	A	C	-0.015435	0.000981089	0.116383	0.116168	20	35998625	0.000645531	0.09	0.003044	5.83e-05	5.03e-06	0.0105488	4.9e-05	25.7113
rs60500353	T	C	0.01532	-0.00053685	0.155933	0.156017	1	62898984	0.000579562	0.35	0.00273	7.14e-05	1.87e-06	0.000781796	6.18e-05	31.4914
rs60954647	C	T	-0.01004	-5.28e-07	0.547446	0.549549	11	116566933	0.000415194	0.92	0.001947	6.03e-05	3.52e-12	0.000231688	4.99e-05	26.5911
rs61826000	C	G	0.010683	6.33e-05	0.338169	0.336082	1	179423953	0.000437219	0.82	0.002053	6.14e-05	4.56e-08	0.000300582	5.11e-05	27.0775
rs62215568	A	G	0.035014	-0.00223439	0.022525	0.022349	20	52632984	0.00140538	0.094	0.006609	6.36e-05	5.5e-06	0.00757221	5.4e-05	28.068
rs62299542	A	G	0.023662	0.000526541	0.130654	0.130598	4	69633226	0.000619315	0.43	0.002932	0.000147566	1.57e-06	2.36e-07	0.000127189	65.1291
rs62493791	G	T	0.01207	-0.000839834	0.242342	0.24159	8	9168897	0.000565167	0.11	0.002297	6.26e-05	4.81e-06	0.00667958	5.35e-05	27.6117
rs62568181	C	T	0.016228	-5.11e-05	0.103659	0.103422	9	107645674	0.000678667	0.97	0.003192	5.86e-05	1.24e-08	0.000346308	4.89e-05	25.8466
rs656095	G	A	0.014271	0.000787802	0.171509	0.170986	11	75445338	0.000549079	0.17	0.00258	6.93e-05	4.48e-06	0.00322042	5.79e-05	30.5963
rs6657811	T	A	0.015448	-0.00026528	0.131165	0.12998	1	109807283	0.000614326	0.72	0.002878	6.53e-05	4.06e-07	0.000414038	5.44e-05	28.8113
rs6750649	G	T	-0.010261	0.000755915	0.609116	0.610622	2	148353141	0.000426361	0.073	0.002006	5.93e-05	6.84e-06	0.0158693	5.01e-05	26.1648
rs6970645	G	C	0.011468	-0.000791243	0.751586	0.754825	7	100798274	0.000480825	0.12	0.002265	5.81e-05	5.9e-06	0.0137433	4.91e-05	25.6353
rs6985620	C	T	0.010643	0.000243069	0.664576	0.666274	8	59370159	0.000438271	0.59	0.002061	6.04e-05	6.7e-07	0.000968187	5.05e-05	26.6669
rs7189954	T	C	-0.010407	-0.000206306	0.361424	0.360878	16	79735047	0.000430144	0.74	0.002034	5.93e-05	5.01e-07	0.000906007	5e-05	26.1788
rs7258060	T	A	-0.010693	0.000290821	0.328671	0.328817	19	4332105	0.00044156	0.48	0.002082	5.98e-05	9.44e-07	0.0013424	5.05e-05	26.3777
rs72651860	A	G	-0.113727	-0.000874384	0.010334	0.010693	4	72492037	0.00212357	0.6	0.010222	0.000280421	3.69e-07	1.91e-14	0.000264554	123.781
rs72680100	G	A	-0.026781	0.000247041	0.039394	0.038681	14	50512347	0.00106972	0.82	0.005057	6.36e-05	1.16e-07	0.000294239	5.43e-05	28.0458
rs72739147	T	A	0.015955	0.000736663	0.130158	0.129847	15	58571401	0.000617056	0.2	0.002903	6.84e-05	3.1e-06	0.00200643	5.76e-05	30.2064
rs7297538	C	T	0.010802	-0.000911213	0.356913	0.357307	12	33693438	0.00043141	0.03	0.002032	6.4e-05	9.71e-06	0.0204579	5.36e-05	28.2593
rs7314285	G	T	0.021685	-1.3e-05	0.068219	0.068446	12	111522026	0.000816173	1	0.003894	7.03e-05	5.52e-10	7.32e-05	5.98e-05	31.0118
rs7419651	A	G	-0.01788	0.000177502	0.119167	0.118774	2	101417047	0.000637299	0.78	0.003005	8.02e-05	1.69e-07	5.03e-05	6.71e-05	35.4035
rs74342059	T	C	0.030593	-0.00160925	0.034197	0.033802	11	13390072	0.00116838	0.17	0.005458	7.12e-05	4.13e-06	0.00237552	6.18e-05	31.4179
rs76114622	A	C	0.027199	0.000376679	0.039653	0.039431	14	39495023	0.00106377	0.73	0.005001	6.7e-05	2.73e-07	0.000276745	5.63e-05	29.5796
rs76183418	C	T	0.013077	-0.000561213	0.178854	0.179532	3	47352998	0.000547072	0.34	0.002593	5.76e-05	2.29e-06	0.0039331	5.02e-05	25.4338
rs7640441	A	C	0.013242	0.000173615	0.24076	0.239316	3	125118082	0.000486233	0.71	0.002293	7.56e-05	2.78e-07	0.000106975	6.41e-05	33.3502
rs7651161	C	T	-0.011027	-0.000275279	0.527749	0.53	3	48333546	0.000420159	0.61	0.001981	7.02e-05	9.35e-07	0.000437168	6.06e-05	30.9846
rs7660883	G	C	0.011931	0.000205114	0.377757	0.375981	4	87982876	0.0004279	0.6	0.002037	7.77e-05	5e-07	0.000119434	6.69e-05	34.3061
rs76935526	T	C	-0.013302	-0.000800854	0.178975	0.179831	2	21386353	0.000538617	0.14	0.00254	6.21e-05	4.81e-06	0.00695115	5.2e-05	27.4263
rs77194050	G	A	0.023163	-0.00115953	0.052229	0.05166	16	70687185	0.000946488	0.22	0.004447	6.15e-05	3.27e-06	0.00420722	5.31e-05	27.1303
rs77257135	A	C	0.047954	-0.00274251	0.017457	0.017286	4	72432363	0.00164466	0.12	0.007699	8.79e-05	6.05e-06	0.00103498	7.89e-05	38.7955
rs7794142	A	G	0.011397	-0.000679323	0.52083	0.522245	7	106892044	0.000413035	0.098	0.001944	7.79e-05	5.89e-06	0.00240154	6.48e-05	34.3707
rs78117488	T	C	0.021296	0.000312522	0.061968	0.06051	12	96089917	0.000884432	0.75	0.004118	6.06e-05	2.72e-07	0.00056937	5.27e-05	26.7438
rs7900214	A	G	0.011705	-0.000596133	0.278523	0.277737	10	81965655	0.000463115	0.2	0.002182	6.52e-05	3.61e-06	0.00339114	5.51e-05	28.7762
rs7924820	A	G	-0.023968	0.000354339	0.044041	0.043737	11	12995734	0.00100651	0.75	0.00471	5.87e-05	2.7e-07	0.000704905	4.84e-05	25.8953
rs7981402	A	G	0.010448	-0.000798936	0.340094	0.340532	13	60676803	0.000436632	0.062	0.002055	5.86e-05	7.29e-06	0.0187726	4.9e-05	25.8489
rs80067728	G	A	0.05381	0.00143271	0.012649	0.012459	4	72545970	0.00185898	0.47	0.008794	8.48e-05	1.29e-06	0.000127986	7.23e-05	37.4415
rs80204526	A	C	-0.048218	-0.00127615	0.011119	0.011335	18	47066144	0.00197395	0.53	0.00942	5.94e-05	9.1e-07	0.00136036	5.11e-05	26.2009
rs897438	G	A	-0.011957	0.000734006	0.770945	0.772279	18	61233124	0.00049241	0.11	0.002328	5.98e-05	4.84e-06	0.00867699	5.05e-05	26.3802
rs9536961	G	A	-0.011759	0.000292993	0.346767	0.347862	13	55678332	0.000438829	0.45	0.00207	7.31e-05	9.71e-07	0.000331385	6.26e-05	32.2701
rs9749400	T	C	-0.023472	0.000388705	0.222526	0.222395	19	48369185	0.000506464	0.48	0.002387	0.000219067	1.28e-06	8.88e-11	0.000190632	96.6931
rs982890	C	T	0.013959	0.000532858	0.472733	0.473089	11	13897749	0.000413577	0.19	0.001939	0.00011743	3.61e-06	2.24e-05	9.71e-05	51.8266
rs9861009	C	T	0.012425	-8.71e-06	0.721767	0.72651	3	141654685	0.000464299	0.97	0.002185	7.33e-05	7.67e-10	5.17e-05	6.2e-05	32.3363
rs9889884	C	T	0.013186	-0.000513251	0.75573	0.75928	17	66394054	0.000486837	0.33	0.002291	7.51e-05	2.42e-06	0.000745387	6.42e-05	33.1265
rs9926530	G	T	0.022162	-0.0011502	0.943324	0.946898	16	72723613	0.000919932	0.19	0.004329	5.94e-05	3.4e-06	0.00542254	5.25e-05	26.2085
rs9928757	C	G	-0.013101	0.000279185	0.203449	0.202331	16	20352863	0.000515192	0.55	0.002423	6.62e-05	6.39e-07	0.0004977	5.56e-05	29.2349
rs9989419	G	A	-0.012128	-0.000647925	0.604992	0.606047	16	56985139	0.000421784	0.13	0.001995	8.37e-05	5.14e-06	0.00109037	7.03e-05	36.9566
rs9998874	G	T	0.026735	-0.000329019	0.064461	0.06474	4	71724362	0.000836773	0.66	0.00395	0.0001038	3.37e-07	5.16e-06	8.62e-05	45.8106
