# Supplementary material for: Genetically Predicted Serum 25‐Hydroxyvitamin D Concentrations in Related to Type 2 Diabetes Mellitus: A Mendelian Randomization Study
Source: Endocrinol Diabetes Metab. 2025 Jul 9;8(4):e70050. doi: 10.1002/edm2.70050 (PMC12240638; doi:10.1002/edm2.70050)
Supplement: Supplementary file 7 — Table S6. [file EDM2-8-e70050-s004.xlsx]

## Sheet: 0.3.去除连锁不平衡用于多变量分析数据
Supplementary Tables 6 the IVs of 5 vitamins using MVMR in relation to T2DM (GCST90029024)
rownames.mv_dat_for_presso.exposure_beta.	finngen_R10_B12_beta	ieu.b.4808_beta	ukb.a.461C_beta	ukb.b.3563_beta	ukb.b.7864_beta	finngen_R10_B12_se	ieu.b.4808_se	ukb.a.461C_se	ukb.b.3563_se	ukb.b.7864_se	finngen_R10_B12_pval	ieu.b.4808_pval	ukb.a.461C_pval	ukb.b.3563_pval	ukb.b.7864_pval	outcome_beta	outcome_se	outcome_pval
rs10017024	-0.00571116	-0.010936	0.000459062	-7.21021e-06	0.00154948	0.0236332	0.001942	0.00068534	0.000306175	0.00546304	0.809045	1e-200	0.502966	0.98	0.780001	-0.00893046	0.0106919	0.403576
rs10045097	-0.0528547	-0.010873	0.000260601	2.54513e-06	-0.00314132	0.0242949	0.002001	0.000702035	0.000313634	0.00559857	0.029589	1e-200	0.710484	0.99	0.57	0.00773415	0.0109484	0.479928
rs10070734	0.0636831	0.012	0.00031551	-0.000250782	0.000747903	0.0266188	0.002136	0.000749158	0.000335085	0.00595556	0.0167379	1e-200	0.673643	0.450001	0.9	-0.0383072	0.0116919	0.00105143
rs10101205	-0.0176867	0.013764	-0.000275626	0.000303956	-0.0016947	0.0374068	0.002679	0.000937339	0.000421012	0.00747294	0.636341	1e-200	0.768718	0.47	0.82	-0.00837428	0.0146347	0.567172
rs1022669	0.0244971	-0.010409	-0.000976652	-0.000182351	-0.00396245	0.0238822	0.001977	0.000693312	0.000310034	0.00553294	0.305012	1e-200	0.158932	0.56	0.47	0.00322962	0.0108214	0.765362
rs1047891	-0.062126	-0.014168	-0.00024542	2.25525e-05	0.00804726	0.0253492	0.002088	0.000732731	0.000327338	0.00582471	0.0142535	1e-200	0.737671	0.95	0.17	0.00237851	0.0114534	0.835488
rs10518055	0.047188	-0.013606	1.64614e-05	0.000559049	-0.0107008	0.0300963	0.002674	0.000913408	0.000409295	0.00734575	0.116904	1e-200	0.985621	0.17	0.15	-0.0123638	0.0142548	0.385754
rs10771085	-0.00969581	-0.010766	-0.000911233	-7.00761e-05	-0.00712447	0.0241985	0.002012	0.000705187	0.000315687	0.00563061	0.688659	1e-200	0.196294	0.82	0.21	-0.0192219	0.011007	0.0807551
rs10888010	-0.011318	-0.012255	-0.00035294	0.000304649	0.000695702	0.0237111	0.001958	0.00068804	0.000307593	0.00547318	0.633129	1e-200	0.607977	0.32	0.9	-0.00181911	0.0107348	0.865436
rs11060406	-0.0320276	-0.027258	-0.000142621	0.000310645	-0.000763887	0.0549529	0.005251	0.00183531	0.000823137	0.0148554	0.560015	1e-200	0.938059	0.709999	0.96	0.0429457	0.0285425	0.132421
rs11150592	-0.0045712	-0.014358	-0.000257982	0.000614943	-0.0106815	0.0316993	0.002738	0.000955002	0.000428512	0.00764702	0.885339	1e-200	0.787055	0.15	0.16	0.0340616	0.0149271	0.0224978
rs11209943	0.0254064	-0.01042	-0.00132701	0.000532559	0.0100276	0.0246973	0.001976	0.000694611	0.000310861	0.00556159	0.303615	1e-200	0.0560777	0.0870001	0.0710003	0.0266688	0.0108492	0.0139656
rs11227307	0.0355078	0.0115	-0.000435443	-0.000305795	-0.00858848	0.0251645	0.002028	0.000713664	0.000319015	0.005695	0.158237	1e-200	0.541763	0.34	0.13	-0.00870765	0.0111415	0.434479
rs11253202	-0.0404397	0.012053	0.000193095	5.19988e-05	0.0055542	0.0351669	0.002379	0.000834369	0.000372036	0.00663554	0.25017	1e-200	0.816984	0.89	0.4	-0.0231041	0.0130289	0.0761781
rs114188086	0.0427621	0.027993	0.00222533	6.04142e-06	0.00481662	0.0691867	0.005322	0.00184788	0.000836723	0.0148682	0.536531	1e-200	0.228488	0.99	0.75	-0.0140728	0.0287716	0.624754
rs1149555	-0.0474521	-0.012433	-0.000739846	0.000536029	-0.00320921	0.0330313	0.002464	0.000863178	0.000386605	0.0069234	0.150837	1e-200	0.39138	0.17	0.64	0.0141834	0.0134919	0.293143
rs11582620	-0.0781019	-0.015454	0.00225632	-0.000615404	-0.00375398	0.0362044	0.003006	0.00105154	0.000470512	0.00838379	0.0309863	1e-200	0.0318948	0.19	0.649999	-0.0174953	0.0163955	0.285935
rs11600578	0.0458064	-0.047941	-0.00280725	0.00011302	0.0142323	0.0708237	0.004953	0.00173581	0.000782292	0.0139856	0.517783	1e-200	0.105824	0.89	0.31	0.00442114	0.0271666	0.870722
rs11635491	-0.0219289	-0.021445	-0.000760887	8.2789e-05	-0.0130019	0.026531	0.002215	0.000776003	0.000346877	0.0062144	0.408499	1e-200	0.32683	0.81	0.0359998	0.00775233	0.0121123	0.522147
rs117562170	-0.0731779	-0.032322	0.000273	0.00180932	-0.0047146	0.0357223	0.00477	0.00166729	0.000750124	0.0134905	0.0405089	1e-200	0.869937	0.016	0.73	0.0474572	0.025981	0.0677579
rs11885466	-0.049157	-0.018832	0.00308125	-0.000260235	-0.00476427	0.04018	0.003698	0.0012998	0.000579993	0.0103366	0.221171	1e-200	0.0177615	0.649999	0.64	0.00737258	0.020289	0.716322
rs11928368	-0.0222176	-0.012822	-0.000735174	4.58857e-06	0.00228137	0.0241728	0.002083	0.000731389	0.000327163	0.00584308	0.358034	1e-200	0.314814	0.99	0.7	-0.0222296	0.0114267	0.0517249
rs12035012	-0.033658	0.013916	-0.00161256	0.000325469	-0.00828881	0.0284299	0.002336	0.000820599	0.000367535	0.0065617	0.236455	1e-200	0.0494038	0.38	0.21	-0.000621716	0.0128086	0.961287
rs12423650	-0.0225301	-0.016074	0.0017377	0.000252328	-0.0108005	0.0355994	0.003168	0.0011107	0.00049689	0.00886302	0.526814	1e-200	0.117698	0.61	0.22	0.0237104	0.0173195	0.170999
rs12503220	-0.012194	-0.013352	0.00146563	8.61578e-05	-0.00204367	0.0336101	0.002479	0.00087077	0.000389348	0.00696509	0.716749	1e-200	0.0923485	0.82	0.77	0.0244222	0.0135925	0.0723769
rs12546526	-0.026774	0.014686	0.000357484	-0.000423258	0.00655707	0.0432777	0.002851	0.000991778	0.000442192	0.00787687	0.536143	1e-200	0.718512	0.34	0.41	-0.00467456	0.0154792	0.76266
rs12554549	-0.0007998	0.020931	0.0014864	-0.000642818	-0.0245012	0.0438145	0.004003	0.00139326	0.000628449	0.0112136	0.985436	1e-200	0.286042	0.31	0.0290001	-0.0367712	0.0218201	0.0919496
rs12913937	-0.0495279	0.010424	0.000355212	-0.000299505	-0.000516257	0.0245273	0.00205	0.00071793	0.000321088	0.00573797	0.043456	1e-200	0.62076	0.35	0.93	-0.0208304	0.0112175	0.063317
rs12997900	-0.0117764	-0.011611	-0.000679402	-0.000165917	-0.00290614	0.0262986	0.002221	0.000779732	0.000348621	0.00623269	0.654302	1e-200	0.383576	0.630001	0.64	0.010712	0.0121787	0.379091
rs13065677	0.101246	0.022753	0.000279838	-6.7536e-05	0.00889181	0.0623698	0.004418	0.00155702	0.000694604	0.0125073	0.104521	1e-200	0.857368	0.92	0.48	-0.00321721	0.024209	0.894278
rs13187496	-0.0307576	0.01108	0.000421637	-0.000795948	0.00915827	0.0245974	0.002055	0.000721175	0.000322776	0.00575303	0.211138	1e-200	0.558781	0.0140001	0.11	0.00414573	0.0112572	0.712669
rs13197862	0.0033436	0.014795	-0.00151887	0.000757472	-0.0128463	0.0444961	0.002899	0.00101425	0.000451754	0.00807895	0.940101	1e-200	0.134258	0.0940005	0.11	-0.0207735	0.0158177	0.18908
rs133075	-0.00612804	0.010248	0.000399126	-0.00036159	0.00387566	0.0244186	0.001971	0.000687857	0.000307013	0.00545973	0.801846	1e-200	0.56175	0.24	0.48	0.00565517	0.0107427	0.598596
rs141970801	0.0363992	0.027851	0.000826945	-0.00114017	0.0172224	0.0471148	0.005003	0.00176783	0.000792272	0.0140916	0.439781	1e-200	0.639946	0.15	0.22	0.0624282	0.0275718	0.0235613
rs145662623	0.105125	0.020312	-0.000206738	-5.494e-05	-0.000898721	0.089484	0.004026	0.00140805	0.000634449	0.0112977	0.240079	1e-200	0.88327	0.93	0.94	-0.0563644	0.0220638	0.0106307
rs16830473	-0.0235576	0.01756	0.000737439	-0.000518151	-0.00207586	0.0369726	0.003397	0.00119576	0.000534237	0.00963132	0.524019	1e-200	0.537425	0.33	0.83	0.00538915	0.0187039	0.773248
rs1694929	0.00513223	0.009913	0.00171555	0.000734344	-0.00557065	0.0241951	0.001969	0.000691334	0.000308613	0.00552989	0.832015	1e-200	0.0130834	0.017	0.31	-0.000383828	0.0107841	0.971608
rs16961568	-0.0423164	-0.025821	0.000148031	0.00182348	-0.0131305	0.0584457	0.004769	0.00167851	0.000747591	0.0130915	0.469048	1e-200	0.929724	0.015	0.32	0.0386928	0.0262789	0.140915
rs16980051	-0.0449285	-0.009867	-1.75022e-05	-1.3873e-05	0.000313295	0.0238495	0.00195	0.000680959	0.000304506	0.00541976	0.0595882	1e-200	0.979495	0.96	0.95	0.0268497	0.0106335	0.0115694
rs16998964	-0.0333742	0.031026	-4.06489e-05	-0.000159972	0.0103724	0.035831	0.004433	0.0015385	0.000684798	0.0121871	0.35163	1e-200	0.978921	0.82	0.39	-0.0373049	0.0241012	0.121661
rs17185287	-0.0375781	-0.01423	-0.00118201	0.000194496	0.00878598	0.0280611	0.002674	0.000938637	0.00041827	0.00742888	0.180521	1e-200	0.207928	0.64	0.24	0.0254824	0.0146585	0.0821391
rs17309874	0.0273297	-0.011321	0.000707267	-0.000201205	0.0034365	0.0262548	0.002204	0.000775228	0.000347832	0.00621041	0.297904	1e-200	0.361593	0.56	0.58	0.0410941	0.0121105	0.000690669
rs1800440	-0.0134786	-0.014006	-0.000389815	-0.000141559	0.00701823	0.0330905	0.002498	0.000876979	0.000390955	0.00699834	0.683768	1e-200	0.656683	0.719999	0.32	0.0069642	0.0136609	0.610198
rs1801222	0.15226	-0.001215	-0.00040113	-0.000667989	0.000676279	0.0247415	0.002014	0.000702474	0.00031494	0.00562123	7.55336e-10	0.546573	0.567984	0.0340001	0.9	0.0214671	0.0109623	0.0501996
rs1909585	0.00283643	0.0105	0.000623792	-0.000194799	0.00575587	0.0252066	0.002071	0.000726218	0.000325333	0.00581833	0.910405	1e-200	0.390363	0.55	0.32	0.0114641	0.0113462	0.312308
rs1990760	-0.181171	0.001784	-0.000458123	0.000379322	0.00191964	0.0241273	0.001993	0.000697348	0.000311386	0.00556389	5.95799e-14	0.370856	0.511213	0.22	0.73	-0.00952934	0.0108842	0.381291
rs2023910	-0.00295009	-0.01177	0.000682251	0.000245609	-0.00339683	0.026614	0.002221	0.000775463	0.000347075	0.00618825	0.911737	1e-200	0.378969	0.48	0.58	-0.0149461	0.0121087	0.217082
rs2068190	0.012917	0.010237	-0.00133069	-0.00055981	-0.000839588	0.0239896	0.001961	0.000686326	0.000306786	0.0054684	0.590273	1e-200	0.0525182	0.0680002	0.88	-0.0315142	0.0107141	0.00326746
rs2071408	-0.00243893	0.011625	-0.000334278	0.00075098	0.00548016	0.0244326	0.002034	0.000708853	0.000317138	0.00566512	0.920485	1e-200	0.63723	0.0179999	0.33	0.0117697	0.0110611	0.287301
rs2246281	0.00555727	-0.012434	-0.000179376	0.000225325	0.0148351	0.0255515	0.002328	0.000813652	0.000364485	0.00650701	0.827825	1e-200	0.825515	0.54	0.0230001	0.0413128	0.0127007	0.00114272
rs2295659	-0.00183918	-0.014828	-0.000712914	0.00119869	0.00404968	0.0318078	0.002923	0.00101692	0.000454844	0.00812006	0.953891	1e-200	0.483272	0.00840001	0.62	0.0494287	0.0158555	0.00182423
rs2304634	-0.0140398	0.010611	-0.00113117	0.000120931	-0.00039046	0.0260909	0.002106	0.000737193	0.00032922	0.00588748	0.590501	1e-200	0.124926	0.709999	0.95	-0.0221641	0.0115238	0.054439
rs2306390	0.0478615	-0.01157	-6.68644e-05	-9.32481e-05	-0.000115248	0.0258764	0.002223	0.000779029	0.000347653	0.00621516	0.064368	1e-200	0.931601	0.79	0.99	-0.00500912	0.0121718	0.68068
rs2607838	0.0487366	-0.020233	0.00130261	-0.000152902	-0.000167588	0.0645562	0.003934	0.00137217	0.000612439	0.0108533	0.45028	1e-200	0.342465	0.8	0.99	0.0450991	0.0214308	0.0353435
rs2642438	0.0372104	-0.013439	0.000490311	-0.000372158	-0.0121807	0.0262363	0.002122	0.000744535	0.000332932	0.00598538	0.15611	1e-200	0.510187	0.26	0.0420001	0.00671798	0.0116218	0.563232
rs2843128	0.0175965	0.009897	0.000454839	0.000269921	-0.00550745	0.0238338	0.001938	0.000681066	0.000304464	0.00541735	0.460331	1e-200	0.50424	0.38	0.31	-0.0162624	0.0106181	0.125626
rs2999559	-0.0156904	-0.011466	0.000415704	-0.000151437	-0.00396735	0.024772	0.002234	0.000786729	0.000351349	0.00628001	0.526477	1e-200	0.597225	0.67	0.53	0.00366937	0.0122919	0.765308
rs336605	0.00677435	-0.0111	0.000671965	-0.000200157	0.00550201	0.0251569	0.002191	0.000765926	0.000341693	0.00608283	0.787711	1e-200	0.380312	0.56	0.37	0.0249931	0.0119541	0.0365502
rs34560261	-0.00378698	0.013552	0.000808792	5.64365e-05	0.00293269	0.0343962	0.002657	0.000922249	0.000414772	0.00745631	0.912331	1e-200	0.380499	0.89	0.69	0.000916009	0.0144263	0.949372
rs34871842	0.0246174	0.018981	-0.000724556	0.000164714	0.00426146	0.0435771	0.003494	0.00122901	0.000551166	0.00980216	0.57213	1e-200	0.555496	0.77	0.66	-0.00349894	0.0191944	0.855355
rs3745535	0.0484595	0.010447	9.69257e-05	0.000189403	0.000966438	0.0243609	0.002035	0.000713072	0.000318548	0.00568022	0.0466756	1e-200	0.891879	0.55	0.86	0.00287737	0.0111421	0.796219
rs3761077	0.025604	0.017336	0.00117871	0.000261048	0.00873211	0.0430303	0.0031	0.00108538	0.000486353	0.00870249	0.551828	1e-200	0.277485	0.59	0.32	0.0553034	0.0169366	0.00109343
rs3814995	-0.0172455	-0.014733	0.000201741	-0.000208404	-0.00734631	0.0249366	0.002109	0.000735335	0.00032884	0.00587785	0.489206	1e-200	0.783814	0.53	0.21	-0.00062671	0.0114837	0.956478
rs3817588	0.0302005	0.014713	-0.000223994	0.000242905	-0.0122692	0.0272249	0.002469	0.000865589	0.000387159	0.00692816	0.267301	1e-200	0.795808	0.53	0.0769999	0.0313928	0.0134821	0.019887
rs41290120	0.014799	0.028026	0.00204525	-0.00255079	-0.00635249	0.0696543	0.004488	0.00157971	0.000710383	0.0127641	0.831745	1e-200	0.195426	0.000329997	0.62	-0.00860758	0.0246833	0.727299
rs4364259	-0.0269509	0.015798	0.000987423	0.000204796	-0.00828045	0.0285802	0.002422	0.000849136	0.000380167	0.00680728	0.345684	1e-200	0.244889	0.59	0.22	-0.0027482	0.0132695	0.835927
rs4466239	0.028344	0.01098	-0.000654063	-0.000428372	-0.00145939	0.024354	0.002023	0.000710523	0.000317177	0.00564835	0.244491	1e-200	0.357293	0.18	0.8	-0.02855	0.0110899	0.0100413
rs4553272	-0.000664978	-0.01036	0.000512805	-0.00028882	-0.0110877	0.0238014	0.001958	0.000683922	0.000305494	0.00544918	0.977711	1e-200	0.453375	0.34	0.0420001	0.0200673	0.0106668	0.0599322
rs4631704	-0.0164348	0.010978	-0.00130945	3.04143e-05	0.00277971	0.0237823	0.002012	0.000703031	0.000314241	0.00560435	0.489534	1e-200	0.062523	0.92	0.62	-0.00338473	0.0109629	0.757516
rs4663871	0.0766715	-0.018796	0.00127276	-0.000469272	0.0101955	0.0293587	0.002313	0.000811617	0.000364	0.00648802	0.00901343	1e-200	0.11684	0.2	0.12	-0.0200496	0.0126643	0.113386
rs4971020	-0.0217654	0.010532	-0.000239482	-3.94217e-05	0.00421574	0.0246001	0.002036	0.000713755	0.000318487	0.00568379	0.37628	1e-200	0.737232	0.9	0.46	-0.0182667	0.0111346	0.100896
rs512083	0.0178214	0.009979	-0.000781677	0.000492598	0.00117739	0.0236294	0.001948	0.000684972	0.000306061	0.005457	0.450726	1e-200	0.253796	0.11	0.83	-0.00343259	0.0106942	0.74823
rs513533	0.0620266	-0.020039	-0.000865566	-0.000174976	0.00590185	0.0305444	0.003224	0.00113254	0.000506728	0.00899474	0.0422854	1e-200	0.444706	0.73	0.51	0.0182643	0.0176569	0.300951
rs56059718	-0.0774175	-0.012535	0.000711423	0.000180837	0.00130795	0.0291408	0.002474	0.000866502	0.000387717	0.00690158	0.00789169	1e-200	0.411631	0.64	0.85	0.0344069	0.0135166	0.0109114
rs56158152	0.0498662	0.01084	7.13236e-05	-4.03999e-05	-0.00183843	0.024373	0.002114	0.000735589	0.000329669	0.00588982	0.0407596	1e-200	0.922757	0.9	0.75	-0.00658925	0.0114951	0.566494
rs6018088	-0.0346712	-0.015435	-0.000557402	0.000676703	-0.0147718	0.0335202	0.003044	0.00107081	0.000476131	0.00846957	0.300978	1e-200	0.602687	0.16	0.0810009	0.0195093	0.016693	0.242519
rs60500353	-0.00326104	0.01532	0.000624399	-0.000148264	0.002905	0.0397509	0.00273	0.00095632	0.000428112	0.00763779	0.934617	1e-200	0.513809	0.73	0.7	-0.00890497	0.0149	0.550075
rs60954647	-0.00750543	-0.01004	0.000806062	-0.000611543	0.00176967	0.0239046	0.001947	0.000685326	0.00030655	0.00550012	0.753541	1e-200	0.239527	0.0460002	0.75	0.0156293	0.0107013	0.14415
rs62299542	-0.0260026	0.023662	-0.00119819	0.000299428	-0.00813246	0.0415711	0.002932	0.00102317	0.00045735	0.00815034	0.531645	1e-200	0.241577	0.51	0.32	0.00866521	0.0159437	0.586793
rs62493791	0.00876743	0.01207	-0.00162107	-0.000450582	0.00512529	0.0271108	0.002297	0.000803742	0.000359881	0.00641625	0.746397	1e-200	0.0437059	0.21	0.42	0.0210777	0.0125248	0.0923996
rs62568181	0.0296312	0.016228	0.000412566	-4.99652e-05	-0.00155835	0.0434241	0.003192	0.00112064	0.000501031	0.00893229	0.495005	1e-200	0.712759	0.92	0.86	-0.0213932	0.0174796	0.220994
rs673335	0.00152779	0.016497	0.000454779	0.000343722	-0.00301031	0.0275677	0.00264	0.000934296	0.000416076	0.00742691	0.955804	1e-200	0.626428	0.41	0.69	0.0272506	0.0145985	0.0619484
rs6750649	0.0285923	-0.010261	-0.00109832	-7.14122e-05	0.00079066	0.0241578	0.002006	0.000704861	0.000314563	0.00559172	0.236585	1e-200	0.119184	0.82	0.89	0.0105944	0.0109978	0.335387
rs68033110	0.00404776	-0.011617	-0.000931888	0.000485388	0.0115535	0.0303916	0.002294	0.000802338	0.000359095	0.00641607	0.894046	1e-200	0.245453	0.18	0.0719996	0.0513297	0.012539	4.24717e-05
rs6985620	-0.0115346	0.010643	-0.00111397	-0.000202537	0.011945	0.0242815	0.002061	0.000723319	0.000323588	0.00578635	0.634762	1e-200	0.123541	0.53	0.0389996	-0.0100207	0.0112921	0.374859
rs7027254	-0.0519534	0.014431	0.000865803	0.000474968	0.00679768	0.0313032	0.002774	0.00096578	0.000430064	0.00769383	0.0969773	1e-200	0.369997	0.27	0.38	-0.0645476	0.01507	1.8423e-05
rs7189954	-0.0923975	-0.010407	-0.000399505	-1.1529e-05	0.0078446	0.0244885	0.002034	0.000709906	0.000317413	0.00566598	0.000161235	1e-200	0.5736	0.97	0.17	-0.00760457	0.0110756	0.492331
rs72680100	-0.0288447	-0.026781	-0.000434083	-0.000805523	0.00221282	0.0808789	0.005057	0.00176744	0.000790227	0.0141532	0.721362	1e-200	0.805992	0.31	0.88	-0.0216667	0.0275216	0.431129
rs7297538	-0.00724165	0.010802	0.00119521	0.000321596	0.00176097	0.0242196	0.002032	0.000712037	0.000318172	0.00569945	0.764939	1e-200	0.0932352	0.31	0.760001	-0.0166813	0.0111122	0.133311
rs7330	-0.00337598	-0.011137	-7.18214e-05	0.000900047	-0.00166868	0.0249795	0.002013	0.000704881	0.000315379	0.00561317	0.892493	1e-200	0.918843	0.00430002	0.77	-0.00873695	0.0110086	0.4274
rs7419651	0.0660496	-0.01788	0.00144586	-0.00065187	0.00220513	0.0334075	0.003005	0.00105338	0.000471013	0.00839417	0.0480319	1e-200	0.169879	0.17	0.79	-0.00277153	0.016427	0.866018
rs7511513	-0.0198969	-0.010402	-0.000707504	-0.000258581	-0.0160191	0.0238558	0.002064	0.000717157	0.000320212	0.00570084	0.404253	1e-200	0.323869	0.42	0.005	-0.00728396	0.0111992	0.515434
rs75865451	-0.0321854	-0.016308	0.000851998	-0.000480293	0.00758124	0.0413933	0.003176	0.00111484	0.000499902	0.0090067	0.436834	1e-200	0.444726	0.34	0.4	0.0325112	0.0173558	0.061038
rs76183418	0.0939807	0.013077	0.000723594	0.00012639	-0.00889275	0.0287137	0.002593	0.000902356	0.000404223	0.00721572	0.00106402	1e-200	0.422615	0.75	0.22	-0.0191028	0.0140961	0.17536
rs7640441	-0.0206749	0.013242	-0.000731384	1.93786e-05	0.00267056	0.0259806	0.002293	0.000802706	0.000359304	0.00642421	0.426158	1e-200	0.362218	0.96	0.68	-0.013408	0.0125298	0.284579
rs7651161	0.00706459	-0.011027	-0.00129815	4.42506e-06	0.0072631	0.0238615	0.001981	0.000693638	0.000309927	0.005556	0.76718	1e-200	0.0612759	0.99	0.19	-0.00406087	0.0108346	0.707806
rs76935526	0.00977222	-0.013302	-0.00195954	9.05637e-05	0.00208368	0.0317949	0.00254	0.000887682	0.000397956	0.0071296	0.758576	1e-200	0.027281	0.82	0.77	-0.0138469	0.0138374	0.316977
rs77194050	0.0934086	0.023163	-0.00416036	0.000464047	-0.00261266	0.0601824	0.004447	0.00155338	0.000699627	0.0124667	0.12064	1e-200	0.00740099	0.51	0.83	-0.0176219	0.024182	0.466173
rs7794142	0.00664956	0.011397	-0.000599888	0.000319982	-0.013235	0.0236131	0.001944	0.000682546	0.000305025	0.0054472	0.778246	1e-200	0.379457	0.29	0.015	-0.0227235	0.0106627	0.0330796
rs78117488	0.0753861	0.021296	-0.000282564	0.000470859	0.0192089	0.0420492	0.004118	0.00144407	0.000652747	0.0115642	0.0730029	1e-200	0.844867	0.47	0.0969996	0.00336452	0.022589	0.881597
rs7862695	0.0561133	0.010064	-0.00165012	-0.000647292	-0.0014261	0.0237275	0.00198	0.000695374	0.000310561	0.00553017	0.0180347	1e-200	0.0176449	0.0369999	0.8	-0.00215787	0.0108452	0.842287
rs7900214	0.0351421	0.011705	0.000783922	0.00052529	-0.0121849	0.0272335	0.002182	0.000764672	0.000342175	0.00611382	0.196911	1e-200	0.305282	0.12	0.0460002	-0.0230525	0.011929	0.0533003
rs7924820	0.0165087	-0.023968	0.000828493	-0.000221278	0.0130839	0.0480469	0.00471	0.00165672	0.000742301	0.0131528	0.731151	1e-200	0.617018	0.77	0.32	0.0197279	0.0258634	0.445598
rs7981402	-0.0142437	0.010448	0.00125403	0.000139113	-0.00233619	0.0254808	0.002055	0.000721737	0.000322236	0.00575595	0.576163	1e-200	0.0822962	0.67	0.68	-0.0157617	0.0112611	0.161617
rs800531	-0.00759401	-0.012752	-0.00202701	0.0001717	0.00698176	0.0278905	0.002345	0.000822235	0.000368895	0.00657548	0.785407	1e-200	0.0136927	0.64	0.29	0.0231537	0.0128346	0.0712295
rs897438	-0.0030997	-0.011957	-0.000412177	0.00062155	0.0129302	0.0285209	0.002328	0.000813514	0.000363381	0.0064902	0.913455	1e-200	0.612393	0.0870001	0.0460002	0.0145213	0.0126929	0.252604
rs942380	0.00953092	0.011434	0.000305613	-0.000248138	-0.00594142	0.0261563	0.001981	0.000696298	0.00031078	0.00552158	0.715571	1e-200	0.660725	0.42	0.28	0.0100715	0.0108645	0.353918
rs9536961	-0.0475798	-0.011759	0.00124877	-0.000531103	0.00155041	0.0245367	0.00207	0.000724931	0.000323606	0.00576068	0.0524856	1e-200	0.0849611	0.1	0.79	0.00881735	0.0113118	0.435694
rs982890	0.0108525	0.013959	-0.000529275	-0.000309813	-0.00140669	0.0236171	0.001939	0.000683431	0.000305405	0.0054544	0.645861	1e-200	0.438672	0.31	0.8	0.0121244	0.0106627	0.255502
rs9861009	-0.0118666	0.012425	0.000570606	-0.000141244	-0.00372775	0.0269787	0.002185	0.000765714	0.000343001	0.00608867	0.660047	1e-200	0.456155	0.68	0.54	-0.0124281	0.0119571	0.298624
rs9889884	0.0240817	0.013186	0.00110515	-0.000548477	0.00437533	0.0307684	0.002291	0.000802391	0.000359657	0.00640665	0.433817	1e-200	0.168413	0.13	0.49	-0.0125299	0.0125377	0.317611
rs9926530	0.010401	0.022162	0.000841298	-0.000149968	-0.00696925	0.0483823	0.004329	0.00152868	0.000678328	0.0121408	0.829787	1e-200	0.582086	0.83	0.57	-0.00909737	0.023814	0.702449
rs9989419	0.00991293	-0.012128	0.00032732	-5.98334e-05	0.00752877	0.0242583	0.001995	0.000696365	0.000311399	0.00556833	0.682804	1e-200	0.638327	0.85	0.18	-0.00624972	0.0108837	0.565814
rs9998874	0.0663917	0.026735	0.0011373	0.000909582	0.0148786	0.0538653	0.00395	0.00137742	0.000617831	0.0111546	0.217743	1e-200	0.40899	0.14	0.18	-0.020375	0.0214523	0.342224
